# Supplementary material for: Metagenomic compendium of 189,680 DNA viruses from the human gut microbiome
Source: Nat Microbiol. 2021 Jun 24;6(7):960–70. doi: 10.1038/s41564-021-00928-6 (PMC8241571; doi:10.1038/s41564-021-00928-6)
Supplement: Supplementary file 2 — Supplementary Tables 1–7. [file 41564_2021_928_MOESM2_ESM.xlsx]

## Sheet: S1
		Criteria for viral classification					Performance on mock dataset
Fragment length	Rule #	Min # genes	Min % viral genes	Max % microbial genes	Max VirFinder p-value	Max gene switch rate (%)	Cumulative True Positive Rate (TPR)	Cumululative False Positive Rate (FPR)	Cumulative Score (TPR - 50 x FPR)
1000	1	-	30	-	0.2	-	38.1083	0.4	18.1083
	2	2	30	35	-	25	41.2	0.425	19.95
	3	-	5	25	0.02	25	41.4	0.425	20.15
2000	1	-	20	20	0.1	-	37.3917	0.325	21.1417
	2	2	55	25	-	-	44.0917	0.35	26.5917
	3	-	5	-	0.02	0	45.0833	0.35	27.5833
	4	5	-	-	0.02	25	45.8083	0.35	28.3083
	5	-	55	0	0.2	-	47.3833	0.375	28.6333
5000	1	-	30	15	0.5	25	49.7	0.225	38.45
	2	5	25	15	0.05	-	53.15	0.225	41.9
	3	10	-	20	0.05	10	56.25	0.225	45
	4	-	65	30	-	-	58.45	0.225	47.2
	5	-	35	15	0.5	-	59.0083	0.225	47.7583
10000	1	-	10	10	0.2	25	60.2917	0.35	42.7917
	2	-	15	30	0.02	-	65.8667	0.35	48.3667
	3	-	10	10	0.1	-	70.2	0.375	51.45
	4	-	65	0	-	-	72.0417	0.375	53.2917
	5	5	15	-	0.05	10	73.7333	0.375	54.9833
20000	1	-	10	10	0.2	25	62.6667	0.25	50.1667
	2	10	10	45	0.05	-	74.9333	0.35	57.4333
	3	-	35	25	-	-	81.5583	0.375	62.8083
	4	10	-	5	0.05	-	84.4917	0.4	64.4917
	5	-	5	20	0.05	10	85.4833	0.4	65.4833
50000	1	-	5	15	0.2	25	79.5917	0.225	68.3417
	2	-	45	30	-	-	85.4083	0.225	74.1583
	3	10	5	30	0.05	-	89.5667	0.25	77.0667
	4	5	20	15	-	-	92.975	0.275	79.225
	5	10	-	5	0.1	25	94.0083	0.275	80.2583
100000	1	-	5	15	0.2	25	81.1083	0.15	73.6083
	2	-	35	30	-	-	88.4667	0.15	80.9667
	3	10	5	40	0.05	-	93.0083	0.15	85.5083
	4	5	15	15	-	-	95.8333	0.175	87.0833

## Sheet: S2
		% of Viral Sequences Classified (true positive rate, TPR)							% of Non-Viral Sequences Classified (false positive rate, FPR)
Method	Fragment length	Isolate gut phage	crAss-like phages	Megaphage	Human gut virome	ssDNA human viruses	dsDNA human viruses	Overall, average	Gut isolated bacteria	Plasmids	Overall, average
Method developed for current manuscript	1000	0.371	0.6955	0.126	0.191	0.5335	0.567	0.414	0.003	0.0055	0.00425
	2000	0.433	0.8015	0.169	0.2345	0.5815	0.671	0.48175	0.003	0.005	0.004
	5000	0.5295	0.8835	0.1985	0.268	0.911	0.75	0.590083	0.002	0.0025	0.00225
	10000	0.7715	0.9735	0.358	0.6005	1	0.7205	0.737333	0.005	0.0025	0.00375
	20000	0.906	0.988	0.658	0.7985	0.875	0.9035	0.854833	0.006	0.002	0.004
	50000	0.9415	1	0.9075	0.8895	1	0.902	0.940083	0.002	0.0035	0.00275
	100000	0.9665	1	0.955	0.8895	1	0.939	0.958333	0.0005	0.003	0.00175
VirSorter v1.0.5, categories 1+2 (no prophage), --virome mode (more sensitive)	1000	0.135	0.0015	0.089	0.016	0	0	0.04025	0	0.0025	0.00125
	2000	0.558	0.0235	0.5375	0.107	0.012	0	0.206333	0.004	0.012	0.008
	5000	0.8855	0.0805	0.836	0.2845	0.125	0	0.368583	0.015	0.03	0.0225
	10000	0.9455	0.123	0.8585	0.3135	0.125	0	0.39425	0.0175	0.0435	0.0305
	20000	0.952	0.162	0.9275	0.4505	0.125	0	0.436167	0.013	0.039	0.026
	50000	0.9685	0.2665	0.994	0.668	0.125	0	0.503667	0.0055	0.0355	0.0205
	100000	0.9525	0.26	0.9125	0.7025	0.125	0.0015	0.492333	0.0115	0.0355	0.0235
VirSorter v1.0.5, categories 1+2+4+5 (includes prophages), --virome mode (more sensitive)	1000	0.135	0.0015	0.089	0.016	0	0	0.04025	0	0.0025	0.00125
	2000	0.558	0.0235	0.5375	0.107	0.012	0	0.206333	0.004	0.012	0.008
	5000	0.8855	0.0805	0.836	0.2845	0.125	0	0.368583	0.015	0.03	0.0225
	10000	0.946	0.123	0.8585	0.3295	0.125	0	0.397	0.019	0.0445	0.03175
	20000	0.953	0.1625	0.9275	0.464	0.125	0	0.438667	0.0215	0.0435	0.0325
	50000	0.969	0.2665	0.994	0.668	0.125	0.0005	0.503833	0.039	0.047	0.043
	100000	0.973	0.3495	0.9485	0.7025	0.125	0.002	0.51675	0.0655	0.052	0.05875
VirFinder v1.1, p-value <0.05	1000	0.432	0.7915	0.413	0.3965	0.3715	0.262	0.444417	0.0605	0.146	0.10325
	2000	0.4185	0.8525	0.38	0.36	0.2745	0.205	0.415083	0.0415	0.1	0.07075
	5000	0.77	0.9325	0.647	0.647	0.2845	0.3275	0.601417	0.044	0.208	0.126
	10000	0.8195	0.951	0.6915	0.692	0.2245	0.288	0.611083	0.0345	0.175	0.10475
	20000	0.9	0.9585	0.7415	0.7755	0.2245	0.283	0.647167	0.0175	0.1385	0.078
	50000	0.8995	0.965	0.84	0.743	0.2245	0.2775	0.65825	0.0095	0.1235	0.0665
	100000	0.9135	0.965	0.941	0.743	0.2245	0.277	0.677333	0.007	0.122	0.0645
VirFinder v1.1, p-value <0.01	1000	0.181	0.518	0.1455	0.1455	0.078	0.1505	0.203083	0.0165	0.038	0.02725
	2000	0.146	0.5385	0.0765	0.094	0.0365	0.054	0.157583	0.0075	0.011	0.00925
	5000	0.3355	0.705	0.166	0.3295	0.074	0.107	0.286167	0.009	0.0315	0.02025
	10000	0.28	0.7305	0.1175	0.282	0.041	0.107	0.259667	0.0065	0.029	0.01775
	20000	0.2055	0.7755	0.0275	0.2785	0.04	0.107	0.239	0.001	0.0225	0.01175
	50000	0.182	0.802	0.0175	0.3065	0.0355	0.107	0.24175	0.0005	0.0205	0.0105
	100000	0.182	0.8455	0	0.3065	0.0335	0.107	0.24575	0	0.0205	0.01025
VirFinder v1.1, p-value <0.001	1000	0.044	0.2165	0.0225	0.0315	0.0375	0.015	0.0611667	0.0015	0.003	0.00225
	2000	0.0365	0.162	0.0095	0.0055	0.011	0.006	0.0384167	0.001	0.001	0.001
	5000	0.0405	0.139	0.002	0.0135	0	0.002	0.0328333	0.0005	0.0015	0.001
	10000	0.0285	0.101	0	0.0045	0	0.001	0.0225	0.0005	0.0015	0.001
	20000	0.018	0.065	0	0	0	0.0005	0.0139167	0	0.0015	0.00075
	50000	0.0175	0.028	0	0	0	0	0.00758333	0	0.0015	0.00075
	100000	0.017	0.029	0	0	0	0	0.00766667	0	0.0015	0.00075

## Sheet: S3
project id	sample id	run accessions	sample accession	total contig length	total genes		project id	publication(s)	total contig length (Gbp)	number of assemblies
JGI	SRS1596804	SRR3992991	SRS1596804	534048175	776965		JGI	Nayfach et al. 2019	453.008	3771
JGI	SRS1596800	SRR3992987	SRS1596800	527691119	681681		EBI	Mitchell et al. 2019	540.871	6732
JGI	SRS1596868	SRR3993055	SRS1596868	502825862	702921		CIBIO	Pasolli et al. 2019	1263.51	7768
JGI	SRS1596874	SRR3993061	SRS1596874	471130340	669258
JGI	SRS476035	SRR2194106,SRR2194124,SRR2189695,SRR2189887,SRR2194115,SRR2249348,SRR2194584,SRR2189935,SRR2189886,SRR2222404,SRR2193567,SRR2249356,SRR2189881,SRR2194614,SRR2189922,SRR2189945,SRR2192743,SRR2189688,SRR2193457	SRS476035	465061369	724469
JGI	SRS476098	SRR2194865,SRR2188521,SRR2188458,SRR2192778,SRR2193812,SRR2188464,SRR2188209,SRR2250308,SRR2193435,SRR2193825,SRR2188489,SRR2193407,SRR2188454,SRR2188418,SRR2247179,SRR2188457,SRR2231754,SRR2192818,SRR2193865	SRS476098	464134564	685510
JGI	SRS1596774	SRR3992961	SRS1596774	460531750	650498
JGI	SRS476144	SRR2195804,SRR2188728,SRR2195677,SRR2188989,SRR2244854,SRR2249519,SRR2195882,SRR2189038,SRR2195905,SRR2189052,SRR2188726,SRR2226885,SRR2189013,SRR2188756,SRR2195746,SRR2195858,SRR2195863,SRR2195865,SRR2188983	SRS476144	459880770	688095
JGI	SRS476070	SRR2193454,SRR2193366,SRR2195846,SRR2195876,SRR2195850,SRR2195889,SRR2195896,SRR2193624,SRR2194059,SRR2195802,SRR2193352,SRR2193412,SRR2231809,SRR2194612,SRR2195750,SRR2231832,SRR2231808,SRR2195914,SRR2193852	SRS476070	458021603	727616
JGI	SRS1596857	SRR3993044	SRS1596857	454527048	618148
JGI	SRS1596808	SRR3992995	SRS1596808	452826240	636620
JGI	SRS475987	SRR2191149,SRR2193331,SRR2194941,SRR2194998,SRR2191161,SRR2191447,SRR2249262,SRR2250363,SRR2191471,SRR2193320,SRR2191131,SRR2193436,SRR2191483,SRR2246257,SRR2191081,SRR2194535,SRR2193873,SRR2194850,SRR2191159	SRS475987	449190191	709799
JGI	SRS1596870	SRR3993057	SRS1596870	445577116	650489
JGI	SRS1596785	SRR3992973	SRS1596785	444099163	577701
JGI	SRS476120	SRR2246417,SRR2194961,SRR2194880,SRR2198966,SRR2199662,SRR2199610,SRR2192774,SRR2193453,SRR2245526,SRR2198969,SRR2199672,SRR2193892,SRR2194616,SRR2199601,SRR2193782,SRR2194974,SRR2244374,SRR2199342,SRR2199679	SRS476120	437110958	694002
JGI	SRS1596872	SRR3993059	SRS1596872	426393766	576932
JGI	SRS476430	SRR2193414,SRR2199640,SRR2193788,SRR2199368,SRR2199457,SRR2193933,SRR2194933,SRR2199633,SRR2246305,SRR2193622,SRR2226815,SRR2199370,SRR2194857,SRR2199636,SRR2199619,SRR2199616,SRR2193450,SRR2193438,SRR2250404	SRS476430	423465720	651300
JGI	SRS1596793	SRR3992980	SRS1596793	419535936	676204
JGI	SRS1596780	SRR3992967	SRS1596780	415028891	598776
JGI	SRS1596847	SRR3993034	SRS1596847	407954844	605723
JGI	SRS475534	SRR2232422,SRR2187649,SRR2231748,SRR2193799,SRR2188034,SRR2187631,SRR2193597,SRR2193855,SRR2187667,SRR2193798,SRR2187651,SRR2194618,SRR2228321,SRR2187645,SRR2193937,SRR2188080,SRR2187996,SRR2193429,SRR2194072	SRS475534	402736351	648232
JGI	SRS475968	SRR2227719,SRR2228764,SRR2244689,SRR2228569,SRR2227753,SRR2251112,SRR2246361,SRR2250316,SRR2228783,SRR2228232,SRR2237337,SRR2228774,SRR2250983,SRR2250333,SRR2228418,SRR2244362	SRS475968	395338270	593030
JGI	SRS476152	SRR2195853,SRR2195806,SRR2195773,SRR2195915,SRR2249254,SRR2195895,SRR2195610,SRR2195884	SRS476152	394551078	703946
JGI	SRS1596859	SRR3993046	SRS1596859	389838894	521041
JGI	SRS475566	SRR2195842,SRR2199447,SRR2198981,SRR2199433,SRR2195899,SRR2195851,SRR2195848,SRR2195742,SRR2199674,SRR2195657,SRR2231379,SRR2195888,SRR2231363,SRR2199486,SRR2199344,SRR2195911,SRR2199461,SRR2249439,SRR2199654	SRS475566	389551677	597719
JGI	SRS1596811	SRR3992998	SRS1596811	389210816	558001
JGI	SRS1596824	SRR3993012	SRS1596824	387882769	553979
JGI	SRS1596806	SRR3992993	SRS1596806	387759283	546003
JGI	SRS1596779	SRR3992966	SRS1596779	387645533	562335
JGI	SRS476274	SRR2244403,SRR2194589,SRR2188766,SRR2193637,SRR2193913,SRR2193834,SRR2188720,SRR2188741,SRR2231336,SRR2193593,SRR2251599,SRR2188972,SRR2189028,SRR2188977,SRR2189036,SRR2189044,SRR2194548,SRR2194896,SRR2193654	SRS476274	387347099	610638
JGI	SRS476212	SRR2225609,SRR2193792,SRR2193956,SRR2194632,SRR2194070,SRR2194514,SRR2194549,SRR2194033	SRS476212	387225629	771083
JGI	SRS476291	SRR2250664,SRR2222656,SRR2249365,SRR2251142,SRR2249758,SRR2251601,SRR2221974,SRR2222387,SRR2249320,SRR2250407,SRR2221963,SRR2222622,SRR2250670,SRR2222182,SRR2222073,SRR2222365	SRS476291	386799473	621501
JGI	SRS476833	SRR2189884,SRR2189680,SRR2189911,SRR2189883,SRR2189959,SRR2189926,SRR2189947,SRR2228372	SRS476833	385345027	753356
JGI	SRS1596873	SRR3993060	SRS1596873	383650689	588014
JGI	SRS476302	SRR2193408,SRR2193616,SRR2194016,SRR2194641,SRR2193533,SRR2194130,SRR2193455,SRR2194885,SRR2193519,SRR2191094,SRR2191102,SRR2192746,SRR2194843,SRR2237449,SRR2231785,SRR2249282,SRR2194990,SRR2191110,SRR2193653	SRS476302	379641613	601370
JGI	SRS475979	SRR2248717,SRR2244849,SRR2249178,SRR2249344,SRR2250362,SRR2249357,SRR2247888,SRR2246583,SRR2244770,SRR2249235,SRR2245494,SRR2251576,SRR2250270,SRR2251628,SRR2249204,SRR2250417	SRS475979	378498476	617715
JGI	SRS1596836	SRR3993023	SRS1596836	378353933	531127
JGI	SRS1596848	SRR3993035	SRS1596848	376795471	474338
JGI	SRS476191	SRR2195875,SRR2188485,SRR2195878,SRR2188503,SRR2188456,SRR2245578,SRR2195755,SRR2188487,SRR2188488,SRR2195860,SRR2195841,SRR2250339,SRR2250741,SRR2188452,SRR2188520,SRR2195772,SRR2195901,SRR2195852,SRR2188504	SRS476191	376535073	625161
JGI	SRS476076	SRR2228211,SRR2228151,SRR2228210,SRR2249278,SRR2248206,SRR2228172,SRR2228055,SRR2250641,SRR2246384,SRR2251641,SRR2228216,SRR2228446,SRR2228771,SRR2227362,SRR2245518,SRR2228631	SRS476076	376433836	598345
JGI	SRS1596821	SRR3993008	SRS1596821	376291340	561667
JGI	SRS1596854	SRR3993041	SRS1596854	375730912	519253
JGI	SRS476874	SRR2189905,SRR2189687,SRR2189900,SRR2189948,SRR2225606,SRR2189915,SRR2189702,SRR2189906	SRS476874	372993668	798420
JGI	SRS475933	SRR2192780,SRR2250444,SRR2188743,SRR2194969,SRR2192785,SRR2189010,SRR2228180,SRR2189048,SRR2193870,SRR2194970,SRR2188723,SRR2188984,SRR2194086,SRR2189034,SRR2247096,SRR2188742,SRR2189046,SRR2194647,SRR2193629	SRS475933	370740686	571939
JGI	SRS475647	SRR2191174,SRR2191439,SRR2191093,SRR2191108,SRR2228257,SRR2191451,SRR2191163,SRR2191485	SRS475647	370092689	643847
JGI	SRS475540	SRR2227737,SRR2249437,SRR2250807,SRR2249378,SRR2249514,SRR2250440,SRR2245262,SRR2249405,SRR2244320,SRR2250414,SRR2246414,SRR2250644,SRR2228162,SRR2246424,SRR2249672,SRR2237223	SRS475540	368598197	616099
JGI	SRS1596828	SRR3993015	SRS1596828	367229844	528778
JGI	SRS476271	SRR2250251,SRR2237394,SRR2225847,SRR2244492,SRR2225831,SRR2225828,SRR2225849,SRR2225842,SRR2225853,SRR2225841,SRR2251368,SRR2248436,SRR2225843,SRR2249306,SRR2225852,SRR2225824	SRS476271	366902644	564480
JGI	SRS476094	SRR2191101,SRR2191141,SRR2191086,SRR2191144,SRR2191482,SRR2191119,SRR2191160,SRR2191486,SRR2191114,SRR2191111,SRR2246303,SRR2191459,SRR2191132,SRR2191156,SRR2228782,SRR2228391,SRR2191127,SRR2191083,SRR2191085	SRS476094	366333627	560280
JGI	SRS1596791	SRR3992978	SRS1596791	366168862	523536
JGI	SRS1596772	SRR3992959	SRS1596772	365385259	497645
JGI	SRS476839	SRR2194892,SRR2193822,SRR2193359,SRR2193535,SRR2193667,SRR2193971,SRR2194040,SRR2225607	SRS476839	363879951	649222
JGI	SRS883021	SRR1930123	SRS883021	363484718	604489
JGI	SRS475980	SRR2251282,SRR2231736,SRR2231767,SRR2250577,SRR2231698,SRR2231821,SRR2231332,SRR2231813,SRR2246447,SRR2245189,SRR2244753,SRR2231799,SRR2250567,SRR2251645,SRR2232138,SRR2249400	SRS475980	362393459	595319
JGI	SRS476155	SRR2195869,SRR2188417,SRR2195700,SRR2195908,SRR2188522,SRR2195862,SRR2195840,SRR2231375,SRR2188210,SRR2188519,SRR2195890,SRR2188491,SRR2188471,SRR2195847,SRR2195910,SRR2188420,SRR2188513,SRR2231803,SRR2228217	SRS476155	358849704	563740
JGI	SRS476205	SRR2199564,SRR2195696,SRR2195633,SRR2193428,SRR2195886,SRR2222637,SRR2222497,SRR2193948,SRR2195916,SRR2193365,SRR2231970,SRR2194543,SRR2194871,SRR2195751,SRR2194906,SRR2198965,SRR2194527,SRR2195656,SRR2192816	SRS476205	356587605	554047
JGI	SRS475990	SRR2222817,SRR2222810,SRR2223025,SRR2223180,SRR2223058,SRR2222820,SRR2222814,SRR2249814,SRR2223102,SRR2223077,SRR2223023,SRR2223061,SRR2222805,SRR2223100,SRR2222928,SRR2250359	SRS475990	354050335	531887
JGI	SRS1596856	SRR3993043	SRS1596856	353653576	574544
JGI	SRS476058	SRR2193452,SRR2222398,SRR2194038,SRR2194061,SRR2193557,SRR2194026,SRR2194926,SRR2193951,SRR2194932,SRR2193652,SRR2222413,SRR2193775,SRR2194608,SRR2194911,SRR2194013,SRR2194126,SRR2193610,SRR2228671,SRR2193442	SRS476058	353327926	550433
JGI	SRS476015	SRR2193423,SRR2195892,SRR2194085,SRR2247109,SRR2193840,SRR2195873,SRR2250581,SRR2193417,SRR2195900,SRR2195891,SRR2195904,SRR2195825,SRR2195870,SRR2193344,SRR2194529,SRR2193560,SRR2193954,SRR2244400,SRR2195794	SRS476015	351807587	572961
JGI	SRS882242	SRR1929408	SRS882242	351246721	579676
JGI	SRS475626	SRR2228573,SRR2227811,SRR2249246,SRR2250320,SRR2248220,SRR2227578,SRR2247288,SRR2237341,SRR2228710,SRR2244315,SRR2228577,SRR2250382,SRR2228248,SRR2237817,SRR2227847,SRR2228563	SRS475626	349203199	565090
JGI	ERS396440	ERR414391,ERR414672	ERS396440	348922523	507132
JGI	SRS475546	SRR2199623,SRR2191491,SRR2191142,SRR2191479,SRR2251135,SRR2199340,SRR2246329,SRR2199671,SRR2199644,SRR2191123,SRR2245604,SRR2191177,SRR2191446,SRR2191098,SRR2199630,SRR2191467,SRR2198983,SRR2198977,SRR2199367	SRS475546	348909762	550155
JGI	SRS475967	SRR2192831,SRR2193437,SRR2193552,SRR2226874,SRR2194650,SRR2192756,SRR2227561,SRR2193890,SRR2194940,SRR2193868,SRR2194032,SRR2193612,SRR2194979,SRR2194107,SRR2194845,SRR2192741,SRR2193844,SRR2193955,SRR2228161	SRS475967	347459838	532589
JGI	SRS020233	SRR059350,SRR059351	SRS020233	346510480	497132
JGI	SRS476047	SRR2194044,SRR2194891,SRR2193906,SRR2250556,SRR2192747,SRR2194110,SRR2194629,SRR2194921	SRS476047	346454892	714966
JGI	SRS1596869	SRR3993056	SRS1596869	345568622	459137
JGI	SRS098571	SRR514212	SRS098571	344378199	479229
JGI	SRS476288	SRR2193564,SRR2192731,SRR2194621,SRR2193821,SRR2194884,SRR2194960,SRR2193562,SRR2237357	SRS476288	344033350	721323
JGI	ERS537304	ERR589769	ERS537304	343791700	471865
JGI	ERS396505	ERR414465,ERR414746	ERS396505	343199545	476820
JGI	SRS475709	SRR2225721,SRR2247046,SRR2244652,SRR2250565,SRR2225739,SRR2245668,SRR2225713,SRR2225727,SRR2250049,SRR2246276,SRR2225742,SRR2245481,SRR2225746,SRR2244466,SRR2225729,SRR2225704	SRS475709	342849666	539033
JGI	SRS1596860	SRR3993047	SRS1596860	342591962	473678
JGI	SRS475929	SRR2193332,SRR2193336,SRR2194532,SRR2194021,SRR2193786,SRR2231837,SRR2194507,SRR2193943,SRR2193863,SRR2193809,SRR2194899,SRR2231693,SRR2193975,SRR2194846,SRR2193426,SRR2232414,SRR2194984,SRR2193665,SRR2194927	SRS475929	342386716	507217
JGI	SRS475931	SRR2250572,SRR2220844,SRR2245639,SRR2248401,SRR2247020,SRR2251623,SRR2251635,SRR2221425,SRR2251602,SRR2221435,SRR2249391,SRR2221444,SRR2221202,SRR2221204,SRR2221200,SRR2221198	SRS475931	342355354	519519
JGI	SRS476187	SRR2228207,SRR2188739,SRR2188762,SRR2188730,SRR2189003,SRR2189024,SRR2188719,SRR2194920,SRR2228184,SRR2194652,SRR2193888,SRR2188993,SRR2195000,SRR2188735,SRR2227373,SRR2193899,SRR2193574,SRR2193545,SRR2194582	SRS476187	340792067	529312
JGI	SRS1596845	SRR3993032	SRS1596845	340145434	454974
JGI	SRS1596843	SRR3993030	SRS1596843	339755003	477834
JGI	SRS1596771	SRR3992958	SRS1596771	339622756	488762
JGI	SRS883019	SRR1930121	SRS883019	337643544	531207
JGI	SRS024132	SRR059506,SRR059507	SRS024132	335290333	477610
JGI	SRS146812	SRR514185	SRS146812	335233531	490087
JGI	SRS476128	SRR2187656,SRR2193339,SRR2187678,SRR2244369,SRR2188084,SRR2187673,SRR2187672,SRR2193897,SRR2187671,SRR2194878,SRR2187669,SRR2194114,SRR2192762,SRR2193358,SRR2193319,SRR2248557,SRR2188075,SRR2193819,SRR2248466	SRS476128	335137570	509656
JGI	SRS476014	SRR2222785,SRR2251638,SRR2222825,SRR2223056,SRR2222987,SRR2222815,SRR2223099,SRR2245462,SRR2245969,SRR2223024,SRR2223028,SRR2250332,SRR2237310,SRR2249564,SRR2251077,SRR2244367	SRS476014	334646920	517439
JGI	SRS475984	SRR2244713,SRR2244485,SRR2249289,SRR2249303,SRR2251279,SRR2249521,SRR2248295,SRR2250040,SRR2250315,SRR2250476,SRR2250618,SRR2237665,SRR2251188,SRR2245618,SRR2250327,SRR2250482	SRS475984	334598907	519780
JGI	SRS476348	SRR2227931,SRR2193972,SRR2193934,SRR2194922,SRR2194524,SRR2193912,SRR2194071,SRR2193595	SRS476348	334250851	588966
JGI	SRS1596867	SRR3993054	SRS1596867	333640226	484585
JGI	SRS476154	SRR2199609,SRR2199594,SRR2188764,SRR2189051,SRR2188781,SRR2199608,SRR2198960,SRR2248057,SRR2188997,SRR2232088,SRR2199655,SRR2199315,SRR2189015,SRR2199634,SRR2188835,SRR2199245,SRR2188729,SRR2189014,SRR2250500	SRS476154	332670240	499629
JGI	SRS476104	SRR2187664,SRR2187663,SRR2193554,SRR2193530,SRR2194993,SRR2193611,SRR2187641,SRR2244705,SRR2188077,SRR2249257,SRR2192832,SRR2194057,SRR2192765,SRR2187972,SRR2187633,SRR2187681,SRR2187658,SRR2193524,SRR2249272	SRS476104	331572786	507554
JGI	ERS396487	ERR414447,ERR414728	ERS396487	330099821	458733
JGI	SRS476326	SRR2223418,SRR2223229,SRR2223515,SRR2223242	SRS476326	329780176	486721
JGI	SRS104400	SRR514839	SRS104400	329729284	447207
JGI	ERS608597	ERR688487,ERR688634	ERS608597	329527973	452999
JGI	SRS1596778	SRR3992965	SRS1596778	328214320	430216
JGI	ERS396517	ERR414477,ERR414758	ERS396517	327712279	445640
JGI	SRS011134	SRR060442,SRR060443	SRS011134	326124282	468921
JGI	SRS475651	SRR2190390,SRR2190387,SRR2193771,SRR2246502,SRR2192793,SRR2190384,SRR2246695,SRR2190383,SRR2190386,SRR2193909,SRR2194918,SRR2194617,SRR2193627,SRR2190373,SRR2190353,SRR2193463,SRR2190388,SRR2227725,SRR2194116	SRS475651	325673943	512741
JGI	SRS148159	SRR628277	SRS148159	324386185	456948
JGI	SRS1596871	SRR3993058	SRS1596871	323727020	425563
JGI	ERS608509	ERR688418,ERR688565	ERS608509	323293233	468694
JGI	SRS476306	SRR2189022,SRR2191172,SRR2250443,SRR2188861,SRR2191490,SRR2191153,SRR2191155,SRR2191452,SRR2191474,SRR2189049,SRR2188995,SRR2247322,SRR2191176,SRR2188734,SRR2191145,SRR2188745,SRR2189016,SRR2188732,SRR2246387	SRS476306	323262338	486830
JGI	ERS537262	ERR589591	ERS537262	322953898	426541
JGI	SRS475589	SRR2223059,SRR2222813,SRR2231776,SRR2222811,SRR2250849,SRR2231788,SRR2231342,SRR2231374,SRR2231757,SRR2231368,SRR2231719,SRR2222784,SRR2232389,SRR2223191,SRR2222964,SRR2247324	SRS475589	322821892	481037
JGI	SRS475666	SRR2189035,SRR2189006,SRR2191965,SRR2188775,SRR2228164,SRR2191951,SRR2191930,SRR2228766,SRR2191978,SRR2188740,SRR2189025,SRR2188737,SRR2191957,SRR2191945,SRR2191950,SRR2247050,SRR2188746,SRR2188738,SRR2191969	SRS475666	321931536	482262
JGI	ERS396355	ERR414302,ERR414583	ERS396355	321841128	501398
JGI	ERS396536	ERR414500,ERR414781	ERS396536	321354230	451638
JGI	SRS1596844	SRR3993031	SRS1596844	320455791	455345
JGI	ERS537394	ERR589859	ERS537394	320373603	466691
JGI	SRS476121	SRR2246957,SRR2189032,SRR2188994,SRR2188777,SRR2227543,SRR2189017,SRR2249225,SRR2188778,SRR2199392,SRR2199172,SRR2198973,SRR2199606,SRR2189011,SRR2199429,SRR2188767,SRR2198955,SRR2199243,SRR2188769,SRR2198951	SRS476121	319126928	482776
JGI	SRS475941	SRR2187143,SRR2187144,SRR2187148,SRR2187142,SRR2187146,SRR2187147,SRR2225615,SRR2187145	SRS475941	318268810	681715
JGI	SRS049959	SRR061215,SRR061220	SRS049959	318052468	436945
JGI	ERS537339	ERR589804	ERS537339	317930474	435222
JGI	ERS396398	ERR414347,ERR414628	ERS396398	317217244	438774
JGI	ERS537314	ERR589779	ERS537314	317059975	396118
JGI	SRS475539	SRR2193810,SRR2194848,SRR2192828,SRR2194546,SRR2194588,SRR2193776,SRR2193592,SRR2225610,SRR2193323,SRR2193521,SRR2193926,SRR2225614,SRR2194526,SRR2192739,SRR2193586,SRR2225613,SRR2193881,SRR2193947,SRR2194515	SRS475539	316920867	498577
JGI	SRS142503	SRR514242	SRS142503	316839388	432462
JGI	SRS019582	SRR062375,SRR062457,SRR346696	SRS019582	315361426	434420
JGI	SRS1596827	SRR3993014	SRS1596827	314345116	457647
JGI	SRS1596815	SRR3993002	SRS1596815	314268140	447776
JGI	ERS396489	ERR414449,ERR414730	ERS396489	314055574	434690
JGI	ERS396540	ERR414507,ERR414508,ERR414509,ERR414788,ERR414789,ERR414790	ERS396540	313646047	453711
JGI	ERS537387	ERR589852	ERS537387	313058259	403452
JGI	SRS147346	SRR513170	SRS147346	312937750	413963
JGI	SRS475986	SRR2246421,SRR2222986,SRR2244414,SRR2249393,SRR2250458,SRR2248472,SRR2250606,SRR2250273,SRR2245515,SRR2222914,SRR2247424,SRR2244842,SRR2245508,SRR2247470,SRR2247155,SRR2245632	SRS475986	312891948	512170
JGI	SRS148721	SRR512794	SRS148721	312464574	437227
JGI	ERS396483	ERR414443,ERR414724	ERS396483	311587902	396337
JGI	SRS883029	SRR1930141	SRS883029	311535635	491521
JGI	SRS476163	SRR2220853,SRR2227945,SRR2221434,SRR2228581,SRR2221430,SRR2221433,SRR2221420,SRR2228045,SRR2221424,SRR2228209,SRR2227542,SRR2222399,SRR2220881,SRR2228152,SRR2220884,SRR2222421	SRS476163	311407234	516450
JGI	SRS013098	SRR532163,SRR532169,SRR532178,SRR532183,SRR532190,SRR532191,SRR532247,SRR532376,SRR532378,SRR532386,SRR533142,SRR533143,SRR533145,SRR533147,SRR533152,SRR533153,SRR537832,SRR537848,SRR538157,SRR539721,SRR540371,SRR540385,SRR540389,SRR540397,SRR541083,SRR541088,SRR541104,SRR541105,SRR541117,SRR545412,SRR545419,SRR545420,SRR545428,SRR545431,SRR549558,SRR549567,SRR549574,SRR549596	SRS013098	311157166	430219
JGI	ERS396447	ERR414398,ERR414679	ERS396447	310771478	423192
JGI	ERS537361	ERR589826	ERS537361	310679923	461015
JGI	ERS396527	ERR414487,ERR414768	ERS396527	310385458	403754
JGI	SRS476193	SRR2187430,SRR2187597,SRR2187564,SRR2187444,SRR2187566,SRR2187398,SRR2187569,SRR2246339	SRS476193	309945352	548194
JGI	SRS022609	SRR060352,SRR060353	SRS022609	309903032	414170
JGI	ERS608551	ERR688486,ERR688633	ERS608551	309354096	431316
JGI	ERS396410	ERR414360,ERR414641	ERS396410	309327985	457788
JGI	SRS476211	SRR2244801,SRR2237806,SRR2250510,SRR2237788,SRR2237810,SRR2237445,SRR2231786,SRR2237441,SRR2250252,SRR2236774,SRR2237772,SRR2237417,SRR2251105,SRR2237469,SRR2250578,SRR2231738	SRS476211	309193407	473988
JGI	SRS475698	SRR2188070,SRR2189033,SRR2187679,SRR2188721,SRR2188033,SRR2189008,SRR2228053,SRR2187632,SRR2188752,SRR2250199,SRR2188757,SRR2188079,SRR2189047,SRR2187640,SRR2188031,SRR2188061,SRR2250295,SRR2188982,SRR2188980	SRS475698	308576452	477178
JGI	SRS475993	SRR2191480,SRR2191455,SRR2192770,SRR2225705,SRR2192777,SRR2194541,SRR2191088,SRR2192812,SRR2225736,SRR2193558,SRR2191130,SRR2194971,SRR2191122,SRR2191169,SRR2194889,SRR2191488,SRR2191090,SRR2251664,SRR2194129	SRS475993	308462174	468678
JGI	SRS1596794	SRR3992981	SRS1596794	308441699	431344
JGI	ERS537237	ERR589566	ERS537237	307677236	398814
JGI	ERS396495	ERR414455,ERR414736	ERS396495	307409639	424568
JGI	SRS012273	SRR059412,SRR059413	SRS012273	307135524	434689
JGI	ERS396511	ERR414471,ERR414752	ERS396511	306895719	383287
JGI	ERS396300	ERR414239,ERR414520	ERS396300	306553842	444588
JGI	ERS396484	ERR414444,ERR414725	ERS396484	306271978	408039
JGI	ERS537374	ERR589839	ERS537374	306201584	405074
JGI	ERS537370	ERR589835	ERS537370	305766365	449188
JGI	SRS476518	SRR2225741,SRR2250277,SRR2251136,SRR2225703,SRR2247150,SRR2225717,SRR2250341,SRR2225744,SRR2225738,SRR2246346,SRR2225716,SRR2245881,SRR2250347,SRR2249525,SRR2227573,SRR2228242	SRS476518	305677925	484278
JGI	SRS475542	SRR2231751,SRR2245534,SRR2237794,SRR2251154,SRR2231684,SRR2231320,SRR2244407,SRR2231318,SRR2231696,SRR2247074,SRR2250580,SRR2244827,SRR2231317,SRR2249165,SRR2231937,SRR2231826	SRS475542	305578247	486866
JGI	ERS537306	ERR589771	ERS537306	305288906	397485
JGI	SRS1596829	SRR3993016	SRS1596829	305042920	427034
JGI	SRS1596835	SRR3993022	SRS1596835	304222878	406579
JGI	ERS396507	ERR414467,ERR414748	ERS396507	304006270	408841
JGI	ERS537213	ERR589542	ERS537213	303519317	441433
JGI	ERS608505	ERR688382,ERR688529	ERS608505	303412040	434534
JGI	ERS608495	ERR688381,ERR688528	ERS608495	303254538	460664
JGI	ERS537278	ERR589743	ERS537278	302788921	391082
JGI	SRS014235	SRR061557,SRR061558	SRS014235	302500808	433640
JGI	SRS475604	SRR2228811,SRR2222881,SRR2222830,SRR2227594,SRR2228559,SRR2244421,SRR2228542,SRR2249199,SRR2228016,SRR2227568,SRR2227657,SRR2227738,SRR2227618,SRR2226824,SRR2228605,SRR2228208	SRS475604	302377175	482041
JGI	ERS396334	ERR414279,ERR414560	ERS396334	302247994	466574
JGI	ERS537348	ERR589813	ERS537348	301279272	427441
JGI	ERS396523	ERR414483,ERR414764	ERS396523	301156216	395122
JGI	ERS537349	ERR589814	ERS537349	300688959	415638
JGI	ERS473139	ERR525804	ERS473139	299761825	417563
JGI	SRS820607	SRR1761699,SRR1761757	SRS820607	299563877	571538
JGI	ERS537313	ERR589778	ERS537313	299128465	411036
JGI	ERS537366	ERR589831	ERS537366	298941324	399641
JGI	SRS476863	SRR2192802,SRR2192737,SRR2193891,SRR2194019,SRR2248600,SRR2193546,SRR2194634,SRR2193462	SRS476863	298418145	679626
JGI	ERS537211	ERR589539	ERS537211	297481098	408284
JGI	ERS537303	ERR589768	ERS537303	297371159	399601
JGI	SRS476346	SRR2194923,SRR2192820,SRR2193813,SRR2194801,SRR2193604,SRR2194046,SRR2193520,SRR2237764	SRS476346	297235183	631351
JGI	SRS1596876	SRR3993063	SRS1596876	296968611	428452
JGI	ERS608603	ERR688429,ERR688576	ERS608603	296894632	416253
JGI	ERS396492	ERR414452,ERR414733	ERS396492	296655520	389463
JGI	ERS537298	ERR589763	ERS537298	296483874	394929
JGI	SRS476164	SRR2194654,SRR2194651,SRR2228493,SRR2193905,SRR2192727,SRR2194615,SRR2193354,SRR2228767,SRR2193321,SRR2193862,SRR2192783,SRR2193461,SRR2192795,SRR2192826,SRR2194988,SRR2193425,SRR2193973,SRR2249197,SRR2194643	SRS476164	296399255	454942
JGI	SRS1596813	SRR3993000	SRS1596813	296370830	451935
JGI	ERS537389	ERR589854	ERS537389	295889416	405776
JGI	ERS235548	ERR260184	ERS235548	295768602	444721
JGI	SRS050422	SRR061484,SRR061486,SRR346712	SRS050422	294264406	388631
JGI	ERS396519	ERR414479,ERR414760	ERS396519	294133570	388735
JGI	ERS473051	ERR525716	ERS473051	294123008	417335
JGI	SRS476289	SRR2193634,SRR2193648,SRR2193345,SRR2194065,SRR2193421,SRR2247821,SRR2192781,SRR2193982	SRS476289	294004812	545240
JGI	SRS052697	SRR061280,SRR061284	SRS052697	293639463	409676
JGI	ERS396401	ERR414351,ERR414632	ERS396401	293528712	456360
JGI	ERS537275	ERR589740	ERS537275	293393429	376661
JGI	SRS475682	SRR2193950,SRR2194653,SRR2191953,SRR2192754,SRR2191955,SRR2191931,SRR2193826,SRR2194039,SRR2191979,SRR2191938,SRR2193836,SRR2244398,SRR2193439,SRR2194537,SRR2194068,SRR2250292,SRR2193962,SRR2194631,SRR2249601	SRS475682	293235032	464090
JGI	ERS537365	ERR589830	ERS537365	292789488	406536
JGI	SRS144537	SRR512768	SRS144537	292685644	409846
JGI	SRS476292	SRR2194626,SRR2193777,SRR2193458,SRR2193918,SRR2225617,SRR2192751,SRR2192801,SRR2194128	SRS476292	292478623	477342
JGI	ERS537210	ERR589538	ERS537210	291992692	397566
JGI	SRS1596792	SRR3992979	SRS1596792	291900032	429368
JGI	ERS537345	ERR589810	ERS537345	290946997	388968
JGI	SRS475705	SRR2189704,SRR2189678,SRR2199600,SRR2199599,SRR2250607,SRR2189956,SRR2199456,SRR2199660,SRR2199646,SRR2199673,SRR2189938,SRR2198964,SRR2189663,SRR2189699,SRR2189898,SRR2199635,SRR2225728,SRR2189953,SRR2228252	SRS475705	290738966	442402
JGI	ERS235526	ERR260162	ERS235526	290483309	435359
JGI	SRS476192	SRR2188422,SRR2188461,SRR2193651,SRR2188207,SRR2194125,SRR2193790,SRR2194981,SRR2190389,SRR2194607,SRR2188412,SRR2188455,SRR2188484,SRR2194945,SRR2188510,SRR2228250,SRR2193543,SRR2222409,SRR2228259,SRR2188212	SRS476192	290140141	452716
JGI	ERS608556	ERR688439,ERR688586	ERS608556	289997402	413810
JGI	SRS475658	SRR2191944,SRR2199602,SRR2199643,SRR2191972,SRR2199566,SRR2191960,SRR2199448,SRR2198980,SRR2191933,SRR2191966,SRR2199607,SRR2191973,SRR2191946,SRR2231775,SRR2199219,SRR2231758,SRR2249506,SRR2199605,SRR2191935	SRS475658	289880008	421514
JGI	ERS608602	ERR688368,ERR688515	ERS608602	289690716	427979
JGI	SRS475925	SRR2227597,SRR2228651,SRR2226375,SRR2227601	SRS475925	289475520	441410
JGI	ERS396503	ERR414463,ERR414744	ERS396503	289228949	396099
JGI	ERS537202	ERR589530	ERS537202	289225674	402152
JGI	SRS015782	SRR061183,SRR061208	SRS015782	289035952	402481
JGI	ERS631833	ERR710423,ERR710432	ERS631833	289017955	412306
JGI	ERS396311	ERR414251,ERR414532	ERS396311	288355526	397496
JGI	SRS1596814	SRR3993001	SRS1596814	288293853	394483
JGI	SRS476262	SRR2194915,SRR2248255,SRR2194025,SRR2193590,SRR2246280,SRR2192815,SRR2193541,SRR2193785,SRR2192758,SRR2193559,SRR2194867,SRR2194841,SRR2194950,SRR2194034,SRR2193650,SRR2192753,SRR2194847,SRR2246351,SRR2193613	SRS476262	288239256	436474
JGI	ERS537273	ERR589738	ERS537273	287413361	380544
JGI	ERS396508	ERR414468,ERR414749	ERS396508	286950201	367010
JGI	SRS1596850	SRR3993037	SRS1596850	286766507	420881
JGI	ERS537396	ERR589861	ERS537396	286700739	384142
JGI	ERS608493	ERR688463,ERR688610	ERS608493	285844606	413418
JGI	SRS476287	SRR2225719,SRR2225710,SRR2251280,SRR2236742,SRR2249427,SRR2225724,SRR2225708,SRR2236498,SRR2249815,SRR2225740,SRR2225706,SRR2225743,SRR2225737,SRR2225707,SRR2225718,SRR2249300	SRS476287	285719546	450885
JGI	ERS537338	ERR589803	ERS537338	285629196	356855
JGI	ERS608483	ERR688412,ERR688559	ERS608483	285283471	428833
JGI	ERS396397	ERR414346,ERR414627	ERS396397	285053759	427972
JGI	SRS1596820	SRR3993007	SRS1596820	284944001	404888
JGI	ERS396335	ERR414280,ERR414561	ERS396335	284586072	423108
JGI	SRS1596818	SRR3993005	SRS1596818	284339818	412845
JGI	ERS608578	ERR688428,ERR688575	ERS608578	284067778	385802
JGI	SRS144506	SRR511923,SRR513826	SRS144506	283718592	407794
JGI	ERS235537	ERR260173	ERS235537	283666149	427161
JGI	SRS148196	SRR514193	SRS148196	283458739	425679
JGI	SRS294934	SRR413678	SRS294934	283240880	393541
JGI	ERS608569	ERR688480,ERR688627	ERS608569	283124525	404753
JGI	SRS475621	SRR2248180,SRR2192817,SRR2188773,SRR2194947,SRR2250282,SRR2188771,SRR2188998,SRR2192800,SRR2188724,SRR2188731,SRR2225747,SRR2188978,SRR2193635,SRR2193659,SRR2193644,SRR2189019,SRR2193322,SRR2188722,SRR2194649	SRS475621	283024122	436573
JGI	ERS537269	ERR589734	ERS537269	282982851	366048
JGI	SRS475684	SRR2193768,SRR2193373,SRR2192771,SRR2192734,SRR2193927,SRR2192821,SRR2249548,SRR2193581,SRR2193959,SRR2222422,SRR2193898,SRR2194916,SRR2194547,SRR2194859,SRR2193915,SRR2194924,SRR2250495,SRR2194958,SRR2193814	SRS475684	282617088	422863
JGI	SRS017521	SRR059886,SRR059887	SRS017521	281849435	394076
JGI	SRS1596833	SRR3993020	SRS1596833	281830316	406636
JGI	SRS024435	SRR059342,SRR059343	SRS024435	281816788	378259
JGI	SRS476050	SRR2193538,SRR2193446,SRR2193867,SRR2250408,SRR2191968,SRR2191956,SRR2191932,SRR2191961,SRR2191917,SRR2194907,SRR2191924,SRR2193633,SRR2193978,SRR2251538,SRR2250489,SRR2193772,SRR2191976,SRR2191952,SRR2192786	SRS476050	281805242	442068
JGI	SRS1596776	SRR3992963	SRS1596776	281761611	415324
JGI	SRS1596817	SRR3993004	SRS1596817	281759535	433370
JGI	SRS475612	SRR2226871,SRR2251581,SRR2237576,SRR2249322,SRR2228001,SRR2228410,SRR2247042,SRR2246266,SRR2227980,SRR2244489,SRR2247008,SRR2227852,SRR2228451,SRR2250198,SRR2247085,SRR2245477	SRS475612	281576712	440252
JGI	ERS608492	ERR688472,ERR688619	ERS608492	281500779	373789
JGI	ERS235554	ERR260190	ERS235554	281390023	422865
JGI	ERS235627	ERR260263	ERS235627	281069957	438513
JGI	ERS537214	ERR589543	ERS537214	280915772	418687
JGI	ERS396497	ERR414457,ERR414738	ERS396497	280864206	356014
JGI	ERS396428	ERR414378,ERR414659	ERS396428	280701369	387427
JGI	ERS396377	ERR414325,ERR414606	ERS396377	280618499	422909
JGI	ERS537230	ERR589559	ERS537230	280318120	400580
JGI	ERS608535	ERR688479,ERR688626	ERS608535	280186029	409701
JGI	ERS608610	ERR688488,ERR688635	ERS608610	280168391	379066
JGI	SRS1596782	SRR3992969	SRS1596782	280118071	404814
JGI	ERS396389	ERR414338,ERR414619	ERS396389	279860238	435164
JGI	ERS537359	ERR589824	ERS537359	279788775	361242
JGI	SRS476188	SRR2198971,SRR2199241,SRR2199369,SRR2199631,SRR2231823,SRR2198972,SRR2231151,SRR2198952,SRR2199314,SRR2225618,SRR2199244,SRR2199256,SRR2198961,SRR2199221,SRR2199458,SRR2199638,SRR2199454,SRR2199650,SRR2199603	SRS476188	279721251	433491
JGI	SRS475690	SRR2249386,SRR2194642,SRR2194517,SRR2192791,SRR2194613,SRR2194603,SRR2194037,SRR2250499,SRR2193338,SRR2193621,SRR2194581,SRR2193979,SRR2194868,SRR2193882,SRR2194609,SRR2250514,SRR2192811,SRR2193872,SRR2194982	SRS475690	279712427	410181
JGI	ERS631827	ERR710418,ERR710427	ERS631827	279309929	389216
JGI	ERS537217	ERR589546	ERS537217	279125213	366230
JGI	ERS396481	ERR414441,ERR414722	ERS396481	279035495	403298
JGI	ERS537381	ERR589846	ERS537381	278749940	392434
JGI	ERS396427	ERR414377,ERR414658	ERS396427	278682026	481017
JGI	ERS473342	ERR526007	ERS473342	278645976	380615
JGI	ERS235550	ERR260186	ERS235550	278431388	430077
JGI	SRS014923	SRR061326,SRR061368	SRS014923	278288962	393128
JGI	SRS475998	SRR2189868,SRR2226938,SRR2189701,SRR2199459,SRR2199611,SRR2189902,SRR2189665,SRR2199595,SRR2189873,SRR2199627,SRR2228238,SRR2199585,SRR2189692,SRR2199668,SRR2199242,SRR2189872,SRR2189681,SRR2199604,SRR2250518	SRS475998	278166936	428313
JGI	ERS537296	ERR589761	ERS537296	278006169	366042
JGI	ERS396528	ERR414488,ERR414769	ERS396528	277422654	364099
JGI	SRS1596863	SRR3993050	SRS1596863	277406808	389898
JGI	ERS537325	ERR589790	ERS537325	276822566	420323
JGI	ERS235535	ERR260171	ERS235535	276747223	401276
JGI	ERS537258	ERR589587	ERS537258	276667952	366762
JGI	ERS608499	ERR688359,ERR688506	ERS608499	276655361	370398
JGI	SRS098644	SRR513441	SRS098644	276601834	368316
JGI	SRS1596775	SRR3992962	SRS1596775	276332955	407746
JGI	ERS608550	ERR688483,ERR688630	ERS608550	276150270	393039
JGI	SRS475997	SRR2222807,SRR2223026,SRR2223075,SRR2247128,SRR2222851,SRR2247132,SRR2222831,SRR2247874,SRR2250450,SRR2250319,SRR2223060,SRR2249191,SRR2222832,SRR2248858,SRR2222808,SRR2250377	SRS475997	276135294	466090
JGI	SRS013476	SRR059504,SRR059505	SRS013476	275980205	386508
JGI	SRS476293	SRR2191943,SRR2249302,SRR2191928,SRR2191921,SRR2246251,SRR2191948,SRR2193773,SRR2191936,SRR2191937,SRR2193324,SRR2193980,SRR2193537,SRR2193532,SRR2194866,SRR2192768,SRR2191929,SRR2191974,SRR2231686,SRR2193579	SRS476293	275911290	434163
JGI	ERS396480	ERR414440,ERR414721	ERS396480	275804058	366217
JGI	ERS396384	ERR414333,ERR414614	ERS396384	275701836	420715
JGI	SRS476020	SRR2193845,SRR2188758,SRR2194538,SRR2245679,SRR2193569,SRR2193418,SRR2189053,SRR2193829,SRR2232363,SRR2189009,SRR2189001,SRR2188996,SRR2194077,SRR2189050,SRR2188755,SRR2193879,SRR2193916,SRR2231774,SRR2188992	SRS476020	275615470	433285
JGI	ERS396529	ERR414489,ERR414490,ERR414770,ERR414771	ERS396529	275063992	386348
JGI	ERS396374	ERR414321,ERR414602	ERS396374	274936354	419442
JGI	ERS608549	ERR688445,ERR688592	ERS608549	274931019	380299
JGI	ERS608580	ERR688432,ERR688579	ERS608580	274929916	396912
JGI	SRS476096	SRR2236872,SRR2231734,SRR2237349,SRR2237433,SRR2237586,SRR2237595,SRR2249209,SRR2237094,SRR2225701,SRR2250600,SRR2225732,SRR2236547,SRR2231325,SRR2249403,SRR2236770,SRR2250601	SRS476096	274746289	430610
JGI	SRS019161	SRR061139,SRR062324	SRS019161	274632331	373542
JGI	SRS1596851	SRR3993038	SRS1596851	274486150	406350
JGI	SRS1596866	SRR3993053	SRS1596866	273980550	412239
JGI	ERS537315	ERR589780	ERS537315	273938378	361173
JGI	ERS473174	ERR525839	ERS473174	273837126	363663
JGI	ERS537286	ERR589751	ERS537286	273824603	356556
JGI	SRS476342	SRR2250411,SRR2244733,SRR2250454,SRR2245052	SRS476342	273767239	412869
JGI	ERS537310	ERR589775	ERS537310	273371295	399697
JGI	SRS476139	SRR2228154,SRR2222408,SRR2222418,SRR2237309,SRR2236724,SRR2222453,SRR2236731,SRR2232326,SRR2228032,SRR2226820,SRR2236797,SRR2237440,SRR2222406,SRR2222693,SRR2232276,SRR2237507	SRS476139	273025845	433348
JGI	SRS295017	SRR413761	SRS295017	272965912	342643
JGI	ERS396417	ERR414367,ERR414648	ERS396417	272859432	391015
JGI	SRS476083	SRR2199648,SRR2227443,SRR2199653,SRR2188493,SRR2199312,SRR2188203,SRR2188450,SRR2199657,SRR2188473,SRR2199620,SRR2228525,SRR2199147,SRR2188459,SRR2199666,SRR2188482,SRR2188462,SRR2199663,SRR2232423,SRR2188516	SRS476083	272563848	400539
JGI	ERS537207	ERR589535	ERS537207	272218359	389020
JGI	SRS476185	SRR2245601,SRR2237340,SRR2245499,SRR2245585,SRR2250054,SRR2250235,SRR2249379,SRR2250647,SRR2250551,SRR2248281,SRR2237580,SRR2249512,SRR2247567,SRR2245642,SRR2249402,SRR2249359	SRS476185	272090524	411366
JGI	SRS476097	SRR2227585,SRR2194580,SRR2194910,SRR2194623,SRR2193936,SRR2193961,SRR2194028,SRR2194604,SRR2192726,SRR2194585,SRR2232123,SRR2194994,SRR2193367,SRR2194014,SRR2193374,SRR2193619,SRR2194531,SRR2192759,SRR2228508	SRS476097	271505114	420772
JGI	ERS537227	ERR589556	ERS537227	271455997	356414
JGI	ERS473076	ERR525741	ERS473076	270962519	388767
JGI	SRS1596796	SRR3992984	SRS1596796	270740259	370982
JGI	SRS1596768	SRR3992955	SRS1596768	270664472	401649
JGI	ERS473041	ERR525706	ERS473041	270529247	377908
JGI	SRS475631	SRR2237355,SRR2249274,SRR2222692,SRR2222587,SRR2249559,SRR2222402,SRR2244890,SRR2251646,SRR2249631,SRR2236883,SRR2249392,SRR2251622,SRR2222569,SRR2251579,SRR2222411,SRR2222415	SRS475631	270464067	402005
JGI	ERS396510	ERR414470,ERR414751	ERS396510	270330343	346810
JGI	ERS396442	ERR414392,ERR414673	ERS396442	270095559	369939
JGI	SRS1596864	SRR3993051	SRS1596864	269650133	385801
JGI	SRS475582	SRR2194964,SRR2193805,SRR2193517,SRR2193796,SRR2247125,SRR2194595,SRR2193544,SRR2193361	SRS475582	269464112	615228
JGI	ERS396295	ERR414233,ERR414514	ERS396295	269283925	401251
JGI	ERS396420	ERR414371,ERR414652	ERS396420	269274223	382713
JGI	SRS476153	SRR2194122,SRR2251577,SRR2194043,SRR2199617,SRR2194590,SRR2199151,SRR2250436,SRR2199632,SRR2199598,SRR2248546,SRR2194611,SRR2194513,SRR2193874,SRR2192729,SRR2199584,SRR2199675,SRR2192807,SRR2198957,SRR2199528	SRS476153	269222446	398719
JGI	ERS537409	ERR589874	ERS537409	268798865	393632
JGI	SRS476141	SRR2187638,SRR2187971,SRR2187969,SRR2187404,SRR2187414,SRR2187660,SRR2231340,SRR2187942,SRR2244782,SRR2187452,SRR2187676,SRR2187442,SRR2231290,SRR2187451,SRR2187396,SRR2187419,SRR2187959,SRR2187422,SRR2188007	SRS476141	268781253	423952
JGI	SRS1596861	SRR3993048	SRS1596861	268769812	380881
JGI	ERS396446	ERR414397,ERR414678	ERS396446	268673068	384877
JGI	SRS475981	SRR2195894,SRR2189871,SRR2250612,SRR2189668,SRR2189705,SRR2189958,SRR2189932,SRR2189897,SRR2195857,SRR2195881,SRR2226898,SRR2195724,SRR2245572,SRR2189667,SRR2195822,SRR2195885,SRR2195849,SRR2195903,SRR2189925	SRS475981	268531902	431472
JGI	ERS473214	ERR525879	ERS473214	268481892	362774
JGI	ERS537254	ERR589583	ERS537254	268466504	354698
JGI	ERS537245	ERR589574	ERS537245	268112933	365177
JGI	SRS475694	SRR2188765,SRR2187581,SRR2188840,SRR2251251,SRR2188987,SRR2187586,SRR2187443,SRR2188761,SRR2188754,SRR2188976,SRR2250311,SRR2187423,SRR2187554,SRR2250498,SRR2188985,SRR2188780,SRR2187575,SRR2187434,SRR2187582	SRS475694	268081900	443593
JGI	ERS473263	ERR525928	ERS473263	267790553	348660
JGI	ERS473148	ERR525813	ERS473148	267647934	366679
JGI	SRS014459	SRR061138,SRR062321	SRS014459	267421296	369947
JGI	ERS235549	ERR260185	ERS235549	267373076	398605
JGI	SRS1170841	SRR2938122,SRR2938400	SRS1170841	267163589	440779
JGI	ERS608577	ERR688422,ERR688569	ERS608577	267109555	397501
JGI	ERS537332	ERR589797	ERS537332	266960690	366136
JGI	SRS015663	SRR061205,SRR061209	SRS015663	266631467	359734
JGI	ERS608540	ERR688398,ERR688545	ERS608540	266631441	383962
JGI	SRS295010	SRR413754	SRS295010	266622408	371297
JGI	ERS396321	ERR414264,ERR414545	ERS396321	266622369	405827
JGI	ERS537224	ERR589553	ERS537224	266570913	372121
JGI	SRS475689	SRR2247055,SRR2251580,SRR2228572,SRR2249343,SRR2250338,SRR2227857,SRR2228580,SRR2251076,SRR2228779,SRR2250585,SRR2249219,SRR2244341,SRR2248190,SRR2228287,SRR2228284,SRR2250854	SRS475689	266501810	424099
JGI	ERS473236	ERR525901	ERS473236	266487580	358529
JGI	ERS396371	ERR414318,ERR414599	ERS396371	266441976	404321
JGI	ERS235538	ERR260174	ERS235538	266400965	426152
JGI	SRS476167	SRR2250634,SRR2244590,SRR2249227,SRR2237515,SRR2237731,SRR2237629,SRR2246454,SRR2237464,SRR2236831,SRR2236855,SRR2232418,SRR2247104,SRR2247118,SRR2236714,SRR2236709,SRR2231725	SRS476167	266175925	402667
JGI	ERS537201	ERR589529	ERS537201	265963346	368288
JGI	ERS537277	ERR589742	ERS537277	265812647	342955
JGI	ERS537320	ERR589785	ERS537320	265753191	352881
JGI	SRS020869	SRR059356,SRR059357	SRS020869	265155929	382533
JGI	ERS537327	ERR589792	ERS537327	265134370	378652
JGI	ERS608480	ERR688443,ERR688590	ERS608480	264805291	375741
JGI	SRS104311	SRR513827	SRS104311	264609347	351163
JGI	ERS537385	ERR589850	ERS537385	264572078	357481
JGI	ERS396357	ERR414304,ERR414585	ERS396357	264479582	404759
JGI	ERS537243	ERR589572	ERS537243	264309769	320838
JGI	ERS396521	ERR414481,ERR414762	ERS396521	264144364	353582
JGI	ERS396342	ERR414288,ERR414569	ERS396342	263809142	380006
JGI	ERS537253	ERR589582	ERS537253	263686783	325899
JGI	SRS144362	SRR513443	SRS144362	263574639	343563
JGI	SRS016335	SRR061157,SRR061161	SRS016335	263510416	350954
JGI	ERS537263	ERR589592	ERS537263	263416407	352200
JGI	ERS396391	ERR414340,ERR414621	ERS396391	263088255	390026
JGI	SRS476169	SRR2250853,SRR2221426,SRR2249321,SRR2249247,SRR2228038,SRR2220880,SRR2221442,SRR2220821,SRR2237623,SRR2237744,SRR2247990,SRR2220882,SRR2221423,SRR2244799,SRR2251611,SRR2221421	SRS476169	262500489	409559
JGI	ERS537231	ERR589560	ERS537231	262394335	342033
JGI	ERS537328	ERR589793	ERS537328	262198229	345156
JGI	ERS537226	ERR589555	ERS537226	261990716	331284
JGI	SRS020328	SRR059440,SRR059441	SRS020328	261446469	351906
JGI	ERS396429	ERR414379,ERR414660	ERS396429	261284775	418190
JGI	ERS473110	ERR525775	ERS473110	261238857	369732
JGI	ERS608594	ERR688378,ERR688525	ERS608594	261064350	386739
JGI	SRS476013	SRR2231762,SRR2227609,SRR2250349,SRR2244760,SRR2231372,SRR2245466,SRR2228747,SRR2231807,SRR2232415,SRR2250543,SRR2231292,SRR2231685,SRR2250627,SRR2244693,SRR2231789,SRR2232254	SRS476013	260663965	358223
JGI	SRS475662	SRR2191151,SRR2191158,SRR2188759,SRR2250535,SRR2188763,SRR2250609,SRR2191106,SRR2191089,SRR2191121,SRR2191157,SRR2249341,SRR2189007,SRR2189043,SRR2191456,SRR2188748,SRR2188747,SRR2191178,SRR2189018,SRR2188751	SRS475662	260594810	385145
JGI	ERS396498	ERR414458,ERR414739	ERS396498	260422903	352026
JGI	ERS396402	ERR414352,ERR414633	ERS396402	260402797	333572
JGI	ERS396388	ERR414337,ERR414618	ERS396388	260196799	369348
JGI	SRS075773	SRR1031252,SRR1031310,SRR1031347,SRR1031608,SRR1031723,SRR1031875,SRR1031894,SRR1031933	SRS075773	259965706	367956
JGI	SRS013951	SRR061137,SRR062323	SRS013951	259904549	374718
JGI	ERS396453	ERR414404,ERR414685	ERS396453	259727552	359226
JGI	SRS476166	SRR2248167,SRR2249890,SRR2250360,SRR2250897,SRR2251636,SRR2247053,SRR2250299,SRR2244513,SRR2250599,SRR2250011,SRR2249276,SRR2249593,SRR2244752,SRR2250461,SRR2250605,SRR2246122	SRS476166	259726306	391091
JGI	ERS608612	ERR688434,ERR688581	ERS608612	259556364	334098
JGI	ERS396493	ERR414453,ERR414734	ERS396493	259517471	351087
JGI	SRS015065	SRR061136,SRR062320	SRS015065	259493684	351526
JGI	SRS1596826	SRR3993013	SRS1596826	259490498	350650
JGI	ERS396435	ERR414385,ERR414666	ERS396435	259322608	346697
JGI	ERS537283	ERR589748	ERS537283	259270635	359230
JGI	ERS473238	ERR525903	ERS473238	259252988	379808
JGI	ERS608611	ERR688427,ERR688574	ERS608611	259059092	364782
JGI	SRS476276	SRR2244721,SRR2249218,SRR2250079,SRR2251011,SRR2250045,SRR2222929,SRR2249252,SRR2236879,SRR2236807,SRR2223154,SRR2244483,SRR2237434,SRR2237362,SRR2249270,SRR2246438,SRR2250285	SRS476276	258981603	392956
JGI	ERS396471	ERR414426,ERR414427,ERR414707,ERR414708	ERS396471	258936426	391718
JGI	ERS537225	ERR589554	ERS537225	258927081	338034
JGI	ERS537199	ERR589527	ERS537199	258838786	377328
JGI	ERS396502	ERR414462,ERR414743	ERS396502	258678276	333212
JGI	SRS063040	SRR060003	SRS063040	258629131	367157
JGI	ERS537379	ERR589844	ERS537379	258555827	360737
JGI	ERS537192	ERR589507	ERS537192	258506347	341656
JGI	SRS051031	SRR061218,SRR061234	SRS051031	258478271	349212
JGI	SRS011271	SRR061168,SRR061170	SRS011271	258350345	363300
JGI	SRS1596799	SRR3992986	SRS1596799	258162816	423066
JGI	ERS537311	ERR589776	ERS537311	257938566	332057
JGI	SRS475920	SRR2193793,SRR2225611,SRR2193849,SRR2193360,SRR2193983,SRR2231349,SRR2193655,SRR2193340,SRR2194836,SRR2194640,SRR2192809,SRR2194879,SRR2194620,SRR2225634,SRR2194510,SRR2194983,SRR2198954,SRR2194888,SRR2199118	SRS475920	257577696	394960
JGI	ERS396500	ERR414460,ERR414741	ERS396500	257429007	372571
JGI	ERS235628	ERR260264	ERS235628	257346065	415095
JGI	ERS608591	ERR688430,ERR688577	ERS608591	256873163	343687
JGI	SRS477428	SRR2223198,SRR2223495,SRR2223207,SRR2227861	SRS477428	256711535	383309
JGI	SRS1596865	SRR3993052	SRS1596865	256258245	380944
JGI	ERS235542	ERR260178	ERS235542	256198903	378640
JGI	SRS1596805	SRR3992992	SRS1596805	256110491	386544
JGI	SRS1596830	SRR3993017	SRS1596830	255674876	364988
JGI	SRS294970	SRR413714	SRS294970	255542491	356806
JGI	SRS147271	SRR514268	SRS147271	255541987	351884
JGI	SRS1596852	SRR3993039	SRS1596852	255452172	423741
JGI	SRS475585	SRR2250624,SRR2227943,SRR2236815,SRR2228806,SRR2227913,SRR2228502,SRR2227559,SRR2249394,SRR2228762,SRR2228614,SRR2244379,SRR2250433,SRR2227735,SRR2228019,SRR2227850,SRR2248163	SRS475585	255422196	410742
JGI	ERS608605	ERR688380,ERR688527	ERS608605	255043429	354363
JGI	ERS396441	ERR414393,ERR414674	ERS396441	254981702	364241
JGI	SRS475936	SRR2237436,SRR2249325,SRR2250306,SRR2245355,SRR2244747,SRR2249314,SRR2237487,SRR2249308,SRR2236745,SRR2249387,SRR2251647,SRR2236790,SRR2245657,SRR2249338,SRR2250529,SRR2247081	SRS475936	254979352	394232
JGI	ERS608510	ERR688477,ERR688624	ERS608510	254842624	367624
JGI	ERS396373	ERR414320,ERR414601	ERS396373	254697590	368277
JGI	SRS1596849	SRR3993036	SRS1596849	254507226	363610
JGI	ERS396506	ERR414466,ERR414747	ERS396506	254418262	355971
JGI	ERS235560	ERR260196	ERS235560	254182627	375148
JGI	ERS396331	ERR414276,ERR414557	ERS396331	254162344	347653
JGI	ERS396444	ERR414395,ERR414676	ERS396444	254146640	361660
JGI	ERS473334	ERR525999	ERS473334	254144035	348162
JGI	SRS142890	SRR514179	SRS142890	253883380	330770
JGI	SRS475648	SRR2236880,SRR2227728,SRR2237491,SRR2227642,SRR2227654,SRR2250523,SRR2227608,SRR2226894,SRR2227290,SRR2249385,SRR2227734,SRR2247680,SRR2226893,SRR2251369,SRR2248251,SRR2251491	SRS475648	253760470	388492
JGI	SRS476101	SRR2250530,SRR2228422,SRR2228047,SRR2228518,SRR2228031,SRR2227392,SRR2228219,SRR2250275,SRR2250380,SRR2228543,SRR2226875,SRR2244426,SRR2228738,SRR2245609,SRR2247142,SRR2228677	SRS476101	253558341	376777
JGI	ERS235547	ERR260183	ERS235547	253489096	400998
JGI	SRS013639	SRR531355,SRR531492,SRR531493,SRR532153,SRR532159,SRR532224,SRR532231,SRR532253,SRR533137,SRR533542,SRR533545,SRR533942,SRR533944,SRR533950,SRR533952,SRR534430,SRR534432,SRR534436,SRR534441,SRR534442,SRR539719,SRR539740,SRR539748,SRR540381,SRR540392,SRR540399,SRR541087,SRR541089,SRR541095,SRR541098,SRR541099,SRR541114,SRR545437,SRR549571,SRR549577,SRR549587,SRR549591,SRR549597	SRS013639	253464686	346978
JGI	ERS537388	ERR589853	ERS537388	253426133	364558
JGI	ERS537252	ERR589581	ERS537252	253332358	333123
JGI	ERS396394	ERR414343,ERR414624	ERS396394	253245851	354949
JGI	SRS053356	SRR527903,SRR527932,SRR527963,SRR528059,SRR528114,SRR528151,SRR528181,SRR528227,SRR528256,SRR528282,SRR528389,SRR528446,SRR528489	SRS053356	253027329	385044
JGI	ERS537346	ERR589811	ERS537346	253023403	338775
JGI	ERS537288	ERR589753	ERS537288	252993966	342256
JGI	SRS1596798	SRR3992985	SRS1596798	252685194	314391
JGI	ERS396380	ERR414328,ERR414329,ERR414609,ERR414610	ERS396380	252607495	361589
JGI	SRS295018	SRR413762	SRS295018	252523342	346135
JGI	ERS235592	ERR260228	ERS235592	252268403	397908
JGI	SRS012969	SRR527899,SRR527930,SRR527965,SRR528022,SRR528110,SRR528155,SRR528183,SRR528261,SRR528300,SRR528353,SRR528423,SRR528487,SRR528518	SRS012969	252156275	345512
JGI	ERS396298	ERR414236,ERR414517	ERS396298	251854049	385595
JGI	ERS537324	ERR589789	ERS537324	251708304	340807
JGI	SRS064276	SRR061181,SRR061199	SRS064276	251306166	338227
JGI	ERS608546	ERR688450,ERR688597	ERS608546	251294122	341402
JGI	ERS537188	ERR589503	ERS537188	251220572	322635
JGI	ERS537284	ERR589749	ERS537284	251176550	334099
JGI	SRS023526	SRR059416,SRR059417	SRS023526	251176068	351628
JGI	ERS537399	ERR589864	ERS537399	251127070	332511
JGI	ERS473032	ERR525697	ERS473032	250921571	354292
JGI	ERS396396	ERR414345,ERR414626	ERS396396	250862900	370101
JGI	SRS820585	SRR1761677,SRR1761735	SRS820585	250799426	386774
JGI	SRS016203	SRR062538,SRR062539,SRR346679,SRR353617	SRS016203	250729046	350842
JGI	SRS019685	SRR061499,SRR061507	SRS019685	250648770	365031
JGI	SRS476213	SRR2250620,SRR2247082,SRR2250437,SRR2246094,SRR2244892,SRR2221960,SRR2249255,SRR2244710,SRR2222364,SRR2222136,SRR2251604,SRR2221917,SRR2222203,SRR2250533,SRR2221914,SRR2250398	SRS476213	250147784	388499
JGI	ERS537299	ERR589764	ERS537299	250033487	329516
JGI	ERS608576	ERR688435,ERR688582	ERS608576	250033064	381074
JGI	SRS475537	SRR2188136,SRR2194959,SRR2246379,SRR2188161,SRR2194090,SRR2222638,SRR2222552,SRR2188133,SRR2188160,SRR2188162,SRR2194131,SRR2188135,SRR2188130,SRR2193958,SRR2193445,SRR2194123,SRR2194511,SRR2194060,SRR2188132	SRS475537	249862659	389421
JGI	ERS396516	ERR414476,ERR414757	ERS396516	249836705	318315
JGI	SRS078419	SRR527890,SRR527940,SRR528018,SRR528061,SRR528092,SRR528165,SRR528225,SRR528280,SRR528315,SRR528342,SRR528403,SRR528433,SRR528522	SRS078419	249684249	339464
JGI	ERS608592	ERR688500,ERR688647	ERS608592	249676231	344559
JGI	ERS608600	ERR688492,ERR688639	ERS608600	249609945	332175
JGI	ERS473362	ERR526027	ERS473362	249289239	343649
JGI	ERS396385	ERR414334,ERR414615	ERS396385	249171535	364909
JGI	SRS476269	SRR2193820,SRR2194050,SRR2250515,SRR2193901,SRR2193609,SRR2193420,SRR2194522,SRR2192728,SRR2193342,SRR2194939,SRR2249284,SRR2192779,SRR2194997,SRR2250608,SRR2194893,SRR2194956,SRR2192764,SRR2194619,SRR2194851	SRS476269	248958054	391802
JGI	SRS049164	SRR062341,SRR062390,SRR346710	SRS049164	248901910	323414
JGI	ERS396378	ERR414326,ERR414607	ERS396378	248609289	355098
JGI	SRS476280	SRR2223103,SRR2226822,SRR2222829,SRR2228818,SRR2228433,SRR2228049,SRR2228507,SRR2222913,SRR2247124,SRR2223027,SRR2228781,SRR2222822,SRR2228506,SRR2227647,SRR2223101,SRR2246947	SRS476280	248581460	385706
JGI	ERS608527	ERR688376,ERR688523	ERS608527	248565813	360453
JGI	ERS396515	ERR414475,ERR414756	ERS396515	248411834	322901
JGI	SRS076929	SRR513830	SRS076929	248340353	325859
JGI	ERS608526	ERR688446,ERR688593	ERS608526	248194218	345060
JGI	SRS820595	SRR1761687,SRR1761745	SRS820595	248137651	385675
JGI	SRS017103	SRR060364,SRR060365	SRS017103	247874063	324737
JGI	ERS396322	ERR414265,ERR414546	ERS396322	247780307	328971
JGI	SRS1596862	SRR3993049	SRS1596862	247711772	349510
JGI	SRS077392	SRR1031094,SRR1031104,SRR1031140,SRR1031224,SRR1031354,SRR1031437,SRR1031569,SRR1031659	SRS077392	247414363	372180
JGI	ERS537378	ERR589843	ERS537378	247373106	334891
JGI	ERS396456	ERR414407,ERR414688	ERS396456	247039560	341494
JGI	ERS537251	ERR589580	ERS537251	246373329	307756
JGI	ERS235562	ERR260198	ERS235562	246290427	381470
JGI	ERS631834	ERR710415,ERR710424	ERS631834	246234119	346017
JGI	SRS065504	SRR061152,SRR061167	SRS065504	245559355	333761
JGI	SRS475567	SRR2231770,SRR2227602,SRR2194597,SRR2194610,SRR2193649,SRR2192761,SRR2191148,SRR2191473,SRR2194860,SRR2194991,SRR2191109,SRR2192730,SRR2191435,SRR2191147,SRR2191137,SRR2228515,SRR2193623,SRR2191087,SRR2191173	SRS475567	245174736	360816
JGI	ERS396433	ERR414382,ERR414663	ERS396433	244966094	349944
JGI	ERS235530	ERR260166	ERS235530	244921431	394805
JGI	ERS473250	ERR525915	ERS473250	244846976	307913
JGI	ERS396532	ERR414494,ERR414495,ERR414775,ERR414776	ERS396532	244795611	347247
JGI	SRS022071	SRR059454,SRR059455	SRS022071	244553919	344063
JGI	ERS537270	ERR589735	ERS537270	244424127	346359
JGI	ERS608534	ERR688457,ERR688604	ERS608534	244121607	334802
JGI	ERS537360	ERR589825	ERS537360	243959396	331163
JGI	ERS473190	ERR525855	ERS473190	243952449	307998
JGI	ERS396308	ERR414247,ERR414528	ERS396308	243924470	338979
JGI	ERS235561	ERR260197	ERS235561	243749723	357234
JGI	SRS294991	SRR413735	SRS294991	243333328	302187
JGI	ERS537318	ERR589783	ERS537318	243165395	327761
JGI	ERS537363	ERR589828	ERS537363	242930251	315783
JGI	ERS537294	ERR589759	ERS537294	242890612	304544
JGI	ERS537329	ERR589794	ERS537329	242497714	365356
JGI	SRS1596837	SRR3993024	SRS1596837	242349092	353468
JGI	ERS473068	ERR525733	ERS473068	242109267	321421
JGI	SRS476519	SRR2193413,SRR2191150,SRR2191464,SRR2191444,SRR2191437,SRR2193335,SRR2191457,SRR2247138,SRR2191143,SRR2193584,SRR2193451,SRR2191095,SRR2191100,SRR2227637,SRR2194913,SRR2194873,SRR2192738,SRR2193333,SRR2228206	SRS476519	242035982	376054
JGI	ERS396364	ERR414311,ERR414592	ERS396364	241961827	364472
JGI	ERS396395	ERR414344,ERR414625	ERS396395	241726134	369981
JGI	ERS396297	ERR414235,ERR414516	ERS396297	241641512	350847
JGI	ERS537190	ERR589505	ERS537190	241379879	321826
JGI	ERS608503	ERR688417,ERR688564	ERS608503	241221027	340853
JGI	SRS147139	SRR514182	SRS147139	241047335	345685
JGI	SRS148424	SRR513174	SRS148424	240817437	331937
JGI	ERS396541	ERR414510,ERR414791	ERS396541	240600831	347002
JGI	ERS537301	ERR589766	ERS537301	240588930	326864
JGI	ERS396367	ERR414314,ERR414595	ERS396367	240553212	352499
JGI	ERS537232	ERR589561	ERS537232	240292815	324438
JGI	ERS473258	ERR525923	ERS473258	240143472	308803
JGI	ERS396362	ERR414309,ERR414590	ERS396362	240123953	348388
JGI	ERS608582	ERR688431,ERR688578	ERS608582	239626119	330229
JGI	ERS396301	ERR414240,ERR414521	ERS396301	239196281	346478
JGI	SRS047014	SRR063483,SRR063484	SRS047014	239165543	315117
JGI	ERS396346	ERR414292,ERR414573	ERS396346	239102563	346130
JGI	ERS396390	ERR414339,ERR414620	ERS396390	238703803	349723
JGI	ERS473081	ERR525746	ERS473081	238595958	326903
JGI	SRS1170840	SRR2938401,SRR2938123	SRS1170840	238295300	396133
JGI	ERS608583	ERR688471,ERR688618	ERS608583	238271955	343238
JGI	ERS396457	ERR414408,ERR414689	ERS396457	237832883	317821
JGI	ERS537236	ERR589565	ERS537236	237466410	339659
JGI	ERS608564	ERR688393,ERR688540	ERS608564	237315765	345771
JGI	ERS537276	ERR589741	ERS537276	237183974	300168
JGI	SRS1596819	SRR3993006	SRS1596819	237139689	352022
JGI	ERS396439	ERR414390,ERR414671	ERS396439	236892575	337736
JGI	ERS396316	ERR414257,ERR414258,ERR414538,ERR414539	ERS396316	236784365	345577
JGI	SRS1596783	SRR3992970	SRS1596783	236717904	327799
JGI	ERS396393	ERR414342,ERR414623	ERS396393	236710382	354397
JGI	SRS820587	SRR1761679,SRR1761737	SRS820587	236132103	358251
JGI	ERS537390	ERR589855	ERS537390	235945278	304743
JGI	SRS476195	SRR2249232,SRR2249422,SRR2250584,SRR2227750,SRR2250550,SRR2249298,SRR2248268,SRR2227817,SRR2249351,SRR2244787,SRR2250402,SRR2251593,SRR2236718,SRR2245611,SRR2244410,SRR2250113	SRS476195	235894062	354022
JGI	ERS396356	ERR414303,ERR414584	ERS396356	235849252	341828
JGI	ERS396369	ERR414316,ERR414597	ERS396369	235539290	358627
JGI	ERS537323	ERR589788	ERS537323	235213938	327780
JGI	ERS608481	ERR688367,ERR688514	ERS608481	235194074	336286
JGI	SRS475953	SRR2250312,SRR2249434,SRR2250412,SRR2249510,SRR2246263,SRR2244528,SRR2249388,SRR2246442,SRR2248924,SRR2250492,SRR2251669,SRR2250446,SRR2250358,SRR2251275,SRR2249384,SRR2251633	SRS475953	234980531	369085
JGI	ERS537358	ERR589823	ERS537358	234943948	328102
JGI	SRS475722	SRR2227824,SRR2226902,SRR2226951,SRR2227569,SRR2250350,SRR2228722,SRR2228529,SRR2228812,SRR2250276,SRR2227898,SRR2227786,SRR2227956,SRR2228315,SRR2226907,SRR2227894,SRR2226909	SRS475722	234920967	380778
JGI	SRS014979	SRR061149,SRR061156	SRS014979	234879717	334198
JGI	ERS473270	ERR525935	ERS473270	234585798	289864
JGI	ERS537355	ERR589820	ERS537355	234576554	330055
JGI	ERS537295	ERR589760	ERS537295	234439236	309992
JGI	ERS537343	ERR589808	ERS537343	234301060	352401
JGI	SRS013687	SRR060374,SRR060375	SRS013687	234197376	333711
JGI	ERS396348	ERR414294,ERR414575	ERS396348	234168519	374982
JGI	ERS473294	ERR525959	ERS473294	233996422	309545
JGI	SRS011529	SRR061153,SRR061173	SRS011529	233929778	357076
JGI	ERS537369	ERR589834	ERS537369	233725968	309173
JGI	SRS820617	SRR1761709,SRR1761767	SRS820617	233639936	471620
JGI	ERS396488	ERR414448,ERR414729	ERS396488	233589802	320612
JGI	ERS396329	ERR414274,ERR414555	ERS396329	233467911	329492
JGI	ERS396302	ERR414241,ERR414522	ERS396302	233450304	353286
JGI	ERS608589	ERR688370,ERR688517	ERS608589	233426500	352568
JGI	SRS021948	SRR059424,SRR059425	SRS021948	233230381	313209
JGI	SRS049995	SRR059984,SRR059985	SRS049995	233189489	309961
JGI	SRS476077	SRR2187558,SRR2228611,SRR2187425,SRR2231833,SRR2187431,SRR2193817,SRR2194605,SRR2194952,SRR2193441,SRR2193615,SRR2187446,SRR2194882,SRR2192763,SRR2187411,SRR2187406,SRR2187585,SRR2227332,SRR2193783,SRR2187395	SRS476077	232939486	360075
JGI	ERS473098	ERR525763	ERS473098	232915729	348691
JGI	ERS396408	ERR414357,ERR414638	ERS396408	232828350	309067
JGI	SRS016095	SRR061169,SRR061172	SRS016095	232787942	302530
JGI	ERS631828	ERR710419,ERR710428	ERS631828	232745062	316442
JGI	ERS608523	ERR688461,ERR688608	ERS608523	232657165	317918
JGI	ERS608606	ERR688400,ERR688547	ERS608606	232585334	324997
JGI	ERS396341	ERR414287,ERR414568	ERS396341	232553178	351722
JGI	ERS396376	ERR414323,ERR414324,ERR414604,ERR414605	ERS396376	232549745	331004
JGI	ERS608489	ERR688360,ERR688507	ERS608489	232483856	292012
JGI	ERS396309	ERR414248,ERR414529	ERS396309	232311668	309386
JGI	SRS475545	SRR2188206,SRR2227615,SRR2231804,SRR2193807,SRR2188202,SRR2188415,SRR2193576,SRR2194119,SRR2193556,SRR2193536,SRR2188465,SRR2193632,SRR2231835,SRR2193349,SRR2188509,SRR2193531,SRR2188518,SRR2188501,SRR2188419	SRS475545	231718791	350328
JGI	ERS473219	ERR525884	ERS473219	231681217	323241
JGI	ERS396347	ERR414293,ERR414574	ERS396347	231674909	368965
JGI	ERS608545	ERR688464,ERR688611	ERS608545	231670643	305986
JGI	ERS537233	ERR589562	ERS537233	231663186	273522
JGI	ERS235545	ERR260181	ERS235545	231588318	320202
JGI	ERS473370	ERR526035	ERS473370	231567339	331336
JGI	ERS473330	ERR525995	ERS473330	231566232	336473
JGI	ERS235629	ERR260265	ERS235629	231351470	373670
JGI	ERS537307	ERR589772	ERS537307	231341409	297057
JGI	ERS396518	ERR414478,ERR414759	ERS396518	231053537	313597
JGI	ERS396406	ERR414356,ERR414637	ERS396406	230949670	306837
JGI	ERS396461	ERR414413,ERR414694	ERS396461	230883418	307765
JGI	ERS537182	ERR589443	ERS537182	230869332	323345
JGI	ERS396522	ERR414482,ERR414763	ERS396522	230782687	346428
JGI	ERS537317	ERR589782	ERS537317	230773039	287910
JGI	ERS396379	ERR414327,ERR414608	ERS396379	230633041	350114
JGI	ERS473072	ERR525737	ERS473072	230586160	330211
JGI	ERS537362	ERR589827	ERS537362	230264900	316418
JGI	ERS537368	ERR589833	ERS537368	230212316	335739
JGI	ERS396351	ERR414297,ERR414578	ERS396351	229891558	353449
JGI	SRS015578	SRR061222,SRR061231	SRS015578	229526508	327844
JGI	ERS608572	ERR688442,ERR688589	ERS608572	229384778	318865
JGI	SRS475630	SRR2251405,SRR2244460,SRR2249242,SRR2245453,SRR2245767,SRR2244351,SRR2250610,SRR2227880,SRR2245510,SRR2249516,SRR2236850,SRR2244471,SRR2227633,SRR2249319,SRR2250625,SRR2249269	SRS475630	229313411	343382
JGI	SRS050925	SRR061442,SRR061443	SRS050925	229149320	294060
JGI	SRS019910	SRR062404,SRR062460,SRR346711	SRS019910	229055819	310582
JGI	ERS473170	ERR525835	ERS473170	229042474	310813
JGI	ERS473418	ERR526083	ERS473418	229040642	320446
JGI	ERS396368	ERR414315,ERR414596	ERS396368	228727223	333379
JGI	ERS473055	ERR525720	ERS473055	228508194	316145
JGI	ERS396343	ERR414289,ERR414570	ERS396343	228322917	331561
JGI	SRS015217	SRR061331,SRR061334	SRS015217	228072774	322296
JGI	ERS396539	ERR414504,ERR414505,ERR414506,ERR414785,ERR414786,ERR414787	ERS396539	227894630	325483
JGI	SRS476021	SRR2232325,SRR2199680,SRR2199652,SRR2199391,SRR2193848,SRR2199639,SRR2194084,SRR2251637,SRR2194854,SRR2193967,SRR2199597,SRR2231315,SRR2193456,SRR2198962,SRR2193894,SRR2194051,SRR2199658,SRR2193636,SRR2199613	SRS476021	227856103	351800
JGI	ERS537300	ERR589765	ERS537300	227758937	298762
JGI	SRS476019	SRR2191970,SRR2193587,SRR2191967,SRR2193965,SRR2191947,SRR2191963,SRR2194052,SRR2250547,SRR2194593,SRR2194509,SRR2193945,SRR2193656,SRR2248241,SRR2191949,SRR2191959,SRR2191962,SRR2249667,SRR2191958,SRR2193630	SRS476019	227467543	344583
JGI	SRS1596831	SRR3993018	SRS1596831	227410794	326863
JGI	ERS537219	ERR589548	ERS537219	227404736	290305
JGI	SRS476489	SRR2246433,SRR2222786,SRR2228773,SRR2223120,SRR2250373,SRR2249349,SRR2222826,SRR2222823,SRR2228345,SRR2223042,SRR2223141,SRR2222821,SRR2246247,SRR2222816,SRR2249410,SRR2250449	SRS476489	227400478	352737
JGI	SRS097889	SRR514230	SRS097889	227391979	308529
JGI	ERS473186	ERR525851	ERS473186	227180436	302323
JGI	ERS608539	ERR688481,ERR688628	ERS608539	226936738	291985
JGI	ERS396434	ERR414384,ERR414665	ERS396434	226830328	313042
JGI	ERS608614	ERR688436,ERR688583	ERS608614	226736757	320539
JGI	SRS105153	SRR514214	SRS105153	226723405	297004
JGI	ERS396431	ERR414381,ERR414662	ERS396431	226705239	316907
JGI	ERS537266	ERR589595	ERS537266	226637773	294340
JGI	SRS476328	SRR2250908,SRR2236785,SRR2237411,SRR2244834,SRR2237185,SRR2250337,SRR2237525,SRR2237484,SRR2245590,SRR2250509,SRR2237333,SRR2250656,SRR2250248,SRR2237716,SRR2249372,SRR2237690	SRS476328	226364423	344023
JGI	SRS820624	SRR1761716,SRR1761774	SRS820624	226341329	444153
JGI	ERS396314	ERR414255,ERR414536	ERS396314	226255263	358423
JGI	ERS537209	ERR589537	ERS537209	226243302	288845
JGI	ERS396296	ERR414234,ERR414515	ERS396296	226127480	317315
JGI	ERS537371	ERR589836	ERS537371	226102470	302959
JGI	SRS294933	SRR413677	SRS294933	225855140	295982
JGI	ERS537335	ERR589800	ERS537335	225839981	311406
JGI	SRS476034	SRR2220822,SRR2222423,SRR2222405,SRR2221199,SRR2222424,SRR2221441,SRR2222621,SRR2222397,SRR2227388,SRR2222588,SRR2221436,SRR2227604,SRR2221437,SRR2220831,SRR2220846,SRR2221201	SRS476034	225838624	334010
JGI	SRS024331	SRR059890,SRR059891	SRS024331	225834153	303599
JGI	ERS473106	ERR525771	ERS473106	225758348	320438
JGI	ERS396452	ERR414403,ERR414684	ERS396452	225757205	294202
JGI	ERS396504	ERR414464,ERR414745	ERS396504	225564325	268270
JGI	SRS294879	SRR413623	SRS294879	225368886	306859
JGI	SRS140492	SRR527892,SRR527941,SRR527953,SRR528005,SRR528050,SRR528069,SRR528116,SRR528164,SRR528218,SRR528270,SRR528332,SRR528391,SRR528445	SRS140492	225110283	300189
JGI	ERS473302	ERR525967	ERS473302	225011008	305554
JGI	ERS396432	ERR414383,ERR414664	ERS396432	224952895	327380
JGI	SRS1596855	SRR3993042	SRS1596855	224812177	309167
JGI	ERS396383	ERR414332,ERR414613	ERS396383	224743928	331047
JGI	ERS235546	ERR260182	ERS235546	224569342	311312
JGI	SRS1596832	SRR3993019	SRS1596832	224249087	307473
JGI	SRS049896	SRR532157,SRR532180,SRR532371,SRR532390,SRR533831,SRR533837,SRR533840,SRR533844,SRR533939,SRR533940,SRR533943,SRR537671,SRR537726,SRR538169,SRR538214,SRR538227,SRR539725,SRR539728,SRR539853,SRR539860,SRR541005,SRR541020,SRR541022,SRR541031,SRR541040,SRR541041,SRR541085,SRR541093,SRR541103,SRR541109,SRR541118,SRR545410,SRR545424,SRR545425,SRR545430,SRR545439,SRR549739,SRR549749	SRS049896	224244239	311528
JGI	ERS473402	ERR526067	ERS473402	224202555	286367
JGI	ERS396491	ERR414451,ERR414732	ERS396491	223894302	304735
JGI	SRS012849	SRR527872,SRR527921,SRR528038,SRR528091,SRR528144,SRR528237,SRR528253,SRR528308,SRR528365,SRR528369,SRR528421,SRR528470,SRR528526	SRS012849	223761902	302830
JGI	ERS235588	ERR260224	ERS235588	223623730	352270
JGI	ERS235621	ERR260257	ERS235621	223510184	324656
JGI	ERS235569	ERR260205	ERS235569	223387003	358370
JGI	ERS537228	ERR589557	ERS537228	223354023	298591
JGI	ERS537342	ERR589807	ERS537342	223137172	280024
JGI	ERS396422	ERR414372,ERR414653	ERS396422	223133537	303037
JGI	SRS146764	SRR511749,SRR514208	SRS146764	222880361	301392
JGI	ERS537272	ERR589737	ERS537272	222855257	275830
JGI	ERS235623	ERR260259	ERS235623	222650266	351492
JGI	ERS396419	ERR414369,ERR414650	ERS396419	222608584	300027
JGI	ERS608579	ERR688406,ERR688553	ERS608579	222582985	319808
JGI	ERS608555	ERR688379,ERR688526	ERS608555	222469005	291881
JGI	ERS608590	ERR688502,ERR688649	ERS608590	222265247	306767
JGI	ERS396381	ERR414330,ERR414611	ERS396381	222242176	326516
JGI	SRS476273	SRR2187661,SRR2188073,SRR2187657,SRR2199117,SRR2187665,SRR2188008,SRR2199624,SRR2187659,SRR2199665,SRR2187643,SRR2245625,SRR2231106,SRR2187674,SRR2199629,SRR2199565,SRR2251025,SRR2198949,SRR2199678,SRR2199548	SRS476273	222077383	332663
JGI	SRS259523	SRR341670	SRS259523	222015619	318743
JGI	ERS608558	ERR688377,ERR688524	ERS608558	221892881	315575
JGI	ERS396318	ERR414261,ERR414542	ERS396318	221835742	343694
JGI	ERS537406	ERR589871	ERS537406	221590981	301178
JGI	ERS235609	ERR260245	ERS235609	221524812	383177
JGI	ERS396333	ERR414278,ERR414559	ERS396333	221382485	317081
JGI	SRS476103	SRR2250505,SRR2237754,SRR2228274,SRR2228230,SRR2237630,SRR2237442,SRR2250557,SRR2231728,SRR2237456,SRR2250238,SRR2236783,SRR2237345,SRR2236803,SRR2237501,SRR2231178,SRR2249217	SRS476103	221114375	333212
JGI	SRS294854	SRR413598	SRS294854	220918139	316203
JGI	ERS473088	ERR525753	ERS473088	220636231	306728
JGI	SRS476114	SRR2188975,SRR2193941,SRR2188979,SRR2227576,SRR2193924,SRR2193843,SRR2249291,SRR2193646,SRR2189042,SRR2189039,SRR2193416,SRR2189002,SRR2250097,SRR2193433,SRR2193602,SRR2193769,SRR2188779,SRR2189040,SRR2189027	SRS476114	220475197	330582
JGI	ERS608531	ERR688389,ERR688536	ERS608531	220341703	317457
JGI	SRS1596789	SRR3992976	SRS1596789	220151865	329926
JGI	ERS537373	ERR589838	ERS537373	220083322	298101
JGI	ERS537289	ERR589754	ERS537289	219405367	286074
JGI	ERS473386	ERR526051	ERS473386	219178457	307518
JGI	SRS475613	SRR2188986,SRR2191441,SRR2232000,SRR2191124,SRR2191475,SRR2191080,SRR2188733,SRR2189045,SRR2191166,SRR2188971,SRR2191139,SRR2189026,SRR2188988,SRR2191082,SRR2189021,SRR2231838,SRR2188736,SRR2231330,SRR2191492	SRS475613	219009947	338565
JGI	ERS396323	ERR414266,ERR414547	ERS396323	218954487	306262
JGI	ERS537351	ERR589816	ERS537351	218909223	277273
JGI	ERS473414	ERR526079	ERS473414	218655255	285016
JGI	SRS1596797	SRR3992983	SRS1596797	218609003	319235
JGI	ERS235631	ERR260267	ERS235631	218518471	357099
JGI	SRS294942	SRR413686	SRS294942	218474282	289852
JGI	SRS295004	SRR413748	SRS295004	218452290	303395
JGI	ERS396455	ERR414406,ERR414687	ERS396455	218438332	283909
JGI	SRS017821	SRR059354,SRR059355	SRS017821	218303208	303710
JGI	ERS608520	ERR688499,ERR688646	ERS608520	218296077	288710
JGI	ERS537282	ERR589747	ERS537282	218233675	295162
JGI	ERS396421	ERR414370,ERR414651	ERS396421	218157582	309265
JGI	ERS396537	ERR414501,ERR414502,ERR414782,ERR414783	ERS396537	218156189	288056
JGI	ERS396436	ERR414386,ERR414387,ERR414667,ERR414668	ERS396436	218029707	284924
JGI	ERS537198	ERR589513	ERS537198	217902605	293499
JGI	ERS396310	ERR414249,ERR414250,ERR414530,ERR414531	ERS396310	217453621	287887
JGI	ERS537383	ERR589848	ERS537383	217344004	289833
JGI	SRS1596802	SRR3992989	SRS1596802	217209817	310515
JGI	ERS537290	ERR589755	ERS537290	217152807	285298
JGI	ERS473374	ERR526039	ERS473374	217129582	304618
JGI	ERS537386	ERR589851	ERS537386	217005995	280032
JGI	ERS396472	ERR414428,ERR414709	ERS396472	216933171	303136
JGI	SRS820625	SRR1761717,SRR1761775	SRS820625	216531195	424069
JGI	ERS631831	ERR710422,ERR710431	ERS631831	216501654	290427
JGI	ERS396409	ERR414359,ERR414640	ERS396409	216398575	320799
JGI	ERS396328	ERR414273,ERR414554	ERS396328	216323714	288565
JGI	SRS476142	SRR2187666,SRR2192750,SRR2193931,SRR2194938,SRR2249208,SRR2188076,SRR2188032,SRR2188085,SRR2194644,SRR2194808,SRR2225714,SRR2246808,SRR2188074,SRR2193963,SRR2188050,SRR2194928,SRR2193976,SRR2187634,SRR2187639	SRS476142	216282500	329730
JGI	ERS473154	ERR525819	ERS473154	216227549	283915
JGI	ERS396307	ERR414246,ERR414527	ERS396307	216200664	311316
JGI	SRS143876	SRR514196	SRS143876	216197233	279203
JGI	ERS473202	ERR525867	ERS473202	216119266	286149
JGI	ERS608567	ERR688408,ERR688555	ERS608567	216039106	320082
JGI	SRS050752	SRR062446,SRR062447	SRS050752	215854662	312461
JGI	ERS396326	ERR414269,ERR414270,ERR414550,ERR414551	ERS396326	215725183	315927
JGI	ERS235553	ERR260189	ERS235553	215578636	317328
JGI	ERS537256	ERR589585	ERS537256	215364869	277669
JGI	ERS537330	ERR589795	ERS537330	215052491	284276
JGI	ERS235527	ERR260163	ERS235527	214928803	327878
JGI	ERS537291	ERR589756	ERS537291	214872577	280097
JGI	SRS2320656	SRR5763454	SRS2320656	214579274	388920
JGI	SRS023914	SRR060362,SRR060363	SRS023914	214567232	282399
JGI	ERS396306	ERR414245,ERR414526	ERS396306	214564173	292599
JGI	ERS473144	ERR525809	ERS473144	214526998	326862
JGI	SRS294966	SRR413710	SRS294966	214141074	287219
JGI	SRS011239	SRR059854,SRR059855	SRS011239	214134489	306138
JGI	ERS235624	ERR260260	ERS235624	213975207	339372
JGI	ERS396363	ERR414310,ERR414591	ERS396363	213745271	318088
JGI	ERS537221	ERR589550	ERS537221	213636451	282807
JGI	ERS608604	ERR688420,ERR688567	ERS608604	213609309	293365
JGI	ERS396293	ERR414230,ERR414231,ERR414511,ERR414512	ERS396293	213576302	276258
JGI	ERS608574	ERR688485,ERR688632	ERS608574	213507123	304743
JGI	ERS396312	ERR414252,ERR414533	ERS396312	213337466	295999
JGI	ERS396304	ERR414243,ERR414524	ERS396304	213305962	311641
JGI	SRS017307	SRR059884,SRR059885	SRS017307	213090352	293526
JGI	SRS1170765	SRR2938476,SRR2937620	SRS1170765	213053974	326712
JGI	ERS473254	ERR525919	ERS473254	213048789	298781
JGI	SRS475958	SRR2191940,SRR2194995,SRR2191922,SRR2194136,SRR2245354,SRR2194861,SRR2191920,SRR2193327,SRR2194520,SRR2191939,SRR2194133,SRR2193334,SRR2191964,SRR2191919,SRR2192722,SRR2249455,SRR2250462,SRR2191934,SRR2191925	SRS475958	212527572	316849
JGI	ERS537196	ERR589511	ERS537196	212435871	298775
JGI	SRS475627	SRR2187410,SRR2222713,SRR2187578,SRR2222510,SRR2187402,SRR2191092,SRR2191445,SRR2187568,SRR2187555,SRR2191116,SRR2222425,SRR2191465,SRR2187433,SRR2191091,SRR2187570,SRR2187399,SRR2191489,SRR2191476,SRR2191431	SRS475627	212067331	316211
JGI	ERS396458	ERR414409,ERR414690	ERS396458	211992142	286667
JGI	ERS537274	ERR589739	ERS537274	211963127	295876
JGI	SRS011586	SRR061144,SRR061145	SRS011586	211844928	288694
JGI	SRS058070	SRR527917,SRR527976,SRR528008,SRR528103,SRR528143,SRR528195,SRR528271,SRR528312,SRR528340,SRR528405,SRR528435,SRR528478,SRR528532	SRS058070	211653379	304046
JGI	SRS294983	SRR413727	SRS294983	211558560	272853
JGI	SRS294820	SRR413564	SRS294820	211516605	292951
JGI	ERS235543	ERR260179	ERS235543	211432310	324953
JGI	ERS235536	ERR260172	ERS235536	211406830	294562
JGI	SRS476108	SRR2191470,SRR2250290,SRR2194996,SRR2246405,SRR2231936,SRR2193582,SRR2191129,SRR2191099,SRR2191477,SRR2194063,SRR2191469,SRR2194045,SRR2194639,SRR2193885,SRR2191450,SRR2194842,SRR2191112,SRR2193847,SRR2191463	SRS476108	211385374	294592
JGI	ERS537193	ERR589508	ERS537193	211315035	266340
JGI	ERS537391	ERR589856	ERS537391	211169095	268817
JGI	ERS537400	ERR589865	ERS537400	211134015	282304
JGI	SRS045528	SRR531256,SRR531490,SRR531494,SRR531495,SRR531671,SRR532332,SRR532349,SRR532531,SRR532549,SRR532551,SRR532552,SRR533292,SRR533297,SRR533312,SRR533313,SRR533742,SRR533749,SRR534439,SRR534571,SRR534574,SRR537797,SRR538093,SRR538232,SRR539573,SRR539575,SRR539590,SRR539597,SRR540683,SRR540693,SRR545264,SRR545274,SRR549436,SRR549440,SRR549612,SRR549618,SRR549619,SRR549628,SRR549630	SRS045528	210931373	273760
JGI	ERS608570	ERR688466,ERR688613	ERS608570	210890100	284929
JGI	ERS537334	ERR589799	ERS537334	210854035	272234
JGI	ERS631829	ERR710420,ERR710429	ERS631829	210652310	294955
JGI	SRS475664	SRR2188214,SRR2188414,SRR2250399,SRR2188506,SRR2195720,SRR2188421,SRR2195912,SRR2188483,SRR2195897,SRR2195774,SRR2188515,SRR2188508,SRR2195821,SRR2231769,SRR2195866,SRR2195893,SRR2250305,SRR2188453,SRR2195798	SRS475664	210601482	319947
JGI	ERS396430	ERR414380,ERR414661	ERS396430	210520286	314113
JGI	SRS295028	SRR413772	SRS295028	210410759	273913
JGI	ERS396330	ERR414275,ERR414556	ERS396330	210381130	284938
JGI	ERS235544	ERR260180	ERS235544	210248882	326871
JGI	SRS056273	SRR527876,SRR527927,SRR527988,SRR528045,SRR528077,SRR528118,SRR528204,SRR528251,SRR528298,SRR528374,SRR528408,SRR528454,SRR528505	SRS056273	210175147	289378
JGI	ERS396365	ERR414312,ERR414593	ERS396365	210171752	300507
JGI	ERS608548	ERR688478,ERR688625	ERS608548	210098106	276206
JGI	ERS537393	ERR589858	ERS537393	210085743	260822
JGI	ERS537353	ERR589818	ERS537353	210008844	276786
JGI	ERS396359	ERR414306,ERR414587	ERS396359	209777596	293059
JGI	SRS476296	SRR2225720,SRR2250942,SRR2225745,SRR2250516,SRR2249509,SRR2225723,SRR2250657,SRR2248223,SRR2225734,SRR2225715,SRR2225725,SRR2225699,SRR2237016,SRR2247721,SRR2245886,SRR2225730	SRS476296	209770425	334156
JGI	SRS294919	SRR413663	SRS294919	209570191	282047
JGI	SRS1596853	SRR3993040	SRS1596853	209406018	271280
JGI	ERS608593	ERR688426,ERR688573	ERS608593	209245683	287811
JGI	ERS396499	ERR414459,ERR414740	ERS396499	209106467	275506
JGI	SRS294995	SRR413739	SRS294995	209060225	285522
JGI	SRS098514	SRR513175	SRS098514	208903695	268230
JGI	SRS820618	SRR1761710,SRR1761768	SRS820618	208853019	385882
JGI	SRS294842	SRR413586	SRS294842	208744273	307092
JGI	ERS235625	ERR260261	ERS235625	208723039	305578
JGI	ERS537344	ERR589809	ERS537344	208663447	254517
JGI	ERS608547	ERR688438,ERR688585	ERS608547	208646421	294158
JGI	ERS473288	ERR525953	ERS473288	208545023	279106
JGI	SRS077194	SRR514233	SRS077194	208485529	278048
JGI	ERS235590	ERR260226	ERS235590	208387920	357252
JGI	ERS235570	ERR260206	ERS235570	208362171	362492
JGI	SRS018427	SRR059916,SRR059917	SRS018427	208319980	300100
JGI	ERS537367	ERR589832	ERS537367	208228652	270388
JGI	SRS048164	SRR061330,SRR061343	SRS048164	208108408	283460
JGI	SRS1596777	SRR3992964	SRS1596777	208104038	298289
JGI	ERS235572	ERR260208	ERS235572	207976376	302444
JGI	SRS475541	SRR2247620,SRR2194914,SRR2193572,SRR2192740,SRR2245621,SRR2194903,SRR2194539,SRR2194948,SRR2193643,SRR2250415,SRR2194596,SRR2194937,SRR2194870,SRR2193620,SRR2193626,SRR2193347,SRR2193464,SRR2192733,SRR2193657	SRS475541	207954703	334327
JGI	ERS473166	ERR525831	ERS473166	207950472	266260
JGI	ERS473422	ERR526087	ERS473422	207860206	266940
JGI	SRS143991	SRR514187	SRS143991	207730124	286658
JGI	ERS537250	ERR589579	ERS537250	207698432	263443
JGI	ERS608585	ERR688423,ERR688570	ERS608585	207619063	313293
JGI	SRS147652	SRR514192	SRS147652	207478447	278628
JGI	SRS1596809	SRR3992997	SRS1596809	207474898	299258
JGI	ERS537229	ERR589558	ERS537229	207426743	279269
JGI	ERS396424	ERR414374,ERR414655	ERS396424	207255137	320935
JGI	ERS608608	ERR688490,ERR688637	ERS608608	207202185	320871
JGI	SRS295006	SRR413750	SRS295006	207186986	287200
JGI	SRS1596842	SRR3993029	SRS1596842	206951867	312801
JGI	ERS537246	ERR589575	ERS537246	206765135	264216
JGI	ERS537397	ERR589862	ERS537397	206579522	258914
JGI	SRS104197	SRR513158	SRS104197	206510349	262177
JGI	ERS396530	ERR414491,ERR414492,ERR414772,ERR414773	ERS396530	206191236	265193
JGI	ERS396361	ERR414308,ERR414589	ERS396361	205777813	268235
JGI	ERS235552	ERR260188	ERS235552	205642201	324709
JGI	SRS1596787	SRR3992975	SRS1596787	205323335	298100
JGI	SRS078242	SRR527905,SRR527972,SRR528026,SRR528035,SRR528148,SRR528178,SRR528233,SRR528265,SRR528306,SRR528358,SRR528386,SRR528482,SRR528515	SRS078242	205288014	289276
JGI	ERS235564	ERR260200	ERS235564	205181374	323170
JGI	ERS537281	ERR589746	ERS537281	205052270	286519
JGI	SRS097920	SRR1031166,SRR1031178,SRR1031487,SRR1031587,SRR1031601,SRR1031768,SRR1031809,SRR1031912	SRS097920	205020430	281944
JGI	ERS235614	ERR260250	ERS235614	205000697	343461
JGI	SRS820623	SRR1761715,SRR1761773	SRS820623	204905567	400327
JGI	SRS475598	SRR2194931,SRR2248688,SRR2194904,SRR2193880,SRR2193594,SRR2193548,SRR2194015,SRR2222455,SRR2194049,SRR2193833,SRR2193935,SRR2192808,SRR2192804,SRR2193977,SRR2193789,SRR2193409,SRR2194135,SRR2249438,SRR2194646	SRS475598	204864713	310787
JGI	ERS537285	ERR589750	ERS537285	204829430	280203
JGI	SRS011061	SRR060370,SRR060371	SRS011061	204670031	292349
JGI	ERS396450	ERR414401,ERR414682	ERS396450	204262113	269517
JGI	SRS075078	SRR527901,SRR527931,SRR527964,SRR528058,SRR528113,SRR528153,SRR528182,SRR528228,SRR528258,SRR528281,SRR528392,SRR528447,SRR528488	SRS075078	203991454	290431
JGI	ERS235539	ERR260175	ERS235539	203943203	337308
JGI	ERS537292	ERR589757	ERS537292	203875105	266368
JGI	ERS396445	ERR414396,ERR414677	ERS396445	203863555	263745
JGI	ERS396525	ERR414485,ERR414766	ERS396525	203801138	251434
JGI	ERS537220	ERR589549	ERS537220	203773448	303024
JGI	ERS537189	ERR589504	ERS537189	203652948	255934
JGI	SRS294958	SRR413702	SRS294958	203548529	286353
JGI	ERS537352	ERR589817	ERS537352	203547849	281723
JGI	SRS294935	SRR413679	SRS294935	203408962	272533
JGI	SRS1596807	SRR3992994	SRS1596807	203307984	276502
JGI	SRS1596769	SRR3992956	SRS1596769	203268358	319230
JGI	ERS608518	ERR688404,ERR688551	ERS608518	203249221	306847
JGI	SRS476794	SRR2228578,SRR2245472,SRR2248246,SRR2247035,SRR2228213,SRR2227621,SRR2249413,SRR2249213,SRR2228756,SRR2228579,SRR2251498,SRR2228775,SRR2250409,SRR2244393,SRR2251281,SRR2250586	SRS476794	202961780	313732
JGI	ERS537212	ERR589540	ERS537212	202917193	303803
JGI	ERS473206	ERR525871	ERS473206	202863776	245446
JGI	SRS295007	SRR413751	SRS295007	202839170	273338
JGI	SRS820619	SRR1761711,SRR1761769	SRS820619	202801748	426615
JGI	SRS077849	SRR527878,SRR527909,SRR528020,SRR528037,SRR528089,SRR528162,SRR528211,SRR528236,SRR528331,SRR528372,SRR528424,SRR528463,SRR528497	SRS077849	202645533	278680
JGI	ERS473327	ERR525992	ERS473327	202594292	255875
JGI	ERS537340	ERR589805	ERS537340	202579326	280293
JGI	SRS023715	SRR1564246,SRR1564248,SRR1564258,SRR1564358,SRR1564365,SRR1568849,SRR1568884,SRR1569220,SRR1569288,SRR1569378,SRR1571123,SRR1571213	SRS023715	202469076	290768
JGI	ERS537308	ERR589773	ERS537308	202352072	267651
JGI	ERS396387	ERR414336,ERR414617	ERS396387	202313752	282322
JGI	SRS820614	SRR1761703,SRR1761761	SRS820614	202302760	391663
JGI	ERS235529	ERR260165	ERS235529	202216096	289507
JGI	ERS537267	ERR589732	ERS537267	202121928	282413
JGI	ERS537186	ERR589501	ERS537186	202073718	250144
JGI	ERS396496	ERR414456,ERR414737	ERS396496	202015646	269083
JGI	ERS235508	ERR260144	ERS235508	201942986	332076
JGI	SRS011302	SRR060410,SRR060411	SRS011302	201812959	282960
JGI	SRS820588	SRR1761680,SRR1761738	SRS820588	201689083	312440
JGI	ERS473382	ERR526047	ERS473382	201573917	265273
JGI	SRS820620	SRR1761712,SRR1761770	SRS820620	201559941	390703
JGI	SRS476095	SRR2222804,SRR2222795,SRR2250582,SRR2247169,SRR2236844,SRR2222809,SRR2244674,SRR2222988,SRR2222828,SRR2223057,SRR2237359,SRR2227741,SRR2228593,SRR2222806,SRR2222827,SRR2250631	SRS476095	201449087	308010
JGI	ERS608521	ERR688362,ERR688509	ERS608521	201134978	270947
JGI	ERS537336	ERR589801	ERS537336	200943623	246555
JGI	ERS473306	ERR525971	ERS473306	200909544	273264
JGI	ERS396477	ERR414434,ERR414435,ERR414715,ERR414716	ERS396477	200881124	265007
JGI	ERS537354	ERR589819	ERS537354	200651488	278924
JGI	ERS537279	ERR589744	ERS537279	200540465	261083
JGI	ERS396474	ERR414430,ERR414711	ERS396474	200527170	278952
JGI	SRS295009	SRR413753	SRS295009	200454362	254564
JGI	ERS235528	ERR260164	ERS235528	200128668	284575
JGI	ERS473194	ERR525859	ERS473194	200122405	256534
JGI	SRS295000	SRR413744	SRS295000	200092571	273024
JGI	ERS235507	ERR260143	ERS235507	200025257	344593
JGI	SRS063985	SRR062466,SRR062467	SRS063985	199938213	289491
JGI	SRS883113	SRR1931173	SRS883113	199899918	281087
JGI	ERS608568	ERR688476,ERR688623	ERS608568	199877698	280090
JGI	SRS820622	SRR1761714,SRR1761772	SRS820622	199867732	377256
JGI	ERS537260	ERR589589	ERS537260	199864954	261377
JGI	ERS608552	ERR688482,ERR688629	ERS608552	199831260	263968
JGI	SRS475611	SRR2236760,SRR2249339,SRR2221915,SRR2222258,SRR2244360,SRR2236762,SRR2222135,SRR2245671,SRR2222380,SRR2222374,SRR2237809,SRR2246401,SRR2249399,SRR2236838,SRR2221981,SRR2251252	SRS475611	199741200	296060
JGI	SRS021484	SRR059852,SRR059853	SRS021484	199594248	251550
JGI	ERS473378	ERR526043	ERS473378	199513255	259848
JGI	SRS475572	SRR2244544,SRR2225844,SRR2251609,SRR2225885,SRR2251626,SRR2250280,SRR2225834,SRR2225822,SRR2225846,SRR2250274,SRR2225835,SRR2225837,SRR2245651,SRR2244766,SRR2225802,SRR2250626	SRS475572	199401467	311563
JGI	SRS475578	SRR2221422,SRR2221443,SRR2225722,SRR2249195,SRR2221431,SRR2221438,SRR2220845,SRR2249271,SRR2248681,SRR2221428,SRR2221440,SRR2246449,SRR2225733,SRR2250524,SRR2245595,SRR2220863	SRS475578	199355085	291377
JGI	ERS235517	ERR260153	ERS235517	199247019	323042
JGI	SRS019601	SRR063502,SRR063505	SRS019601	199232907	269517
JGI	ERS537185	ERR589485	ERS537185	199216306	262960
JGI	SRS056259	SRR061236,SRR062530	SRS056259	199048207	257194
JGI	SRS476189	SRR2250487,SRR2228642,SRR2227441,SRR2250328,SRR2250943,SRR2227581,SRR2250272,SRR2225799,SRR2237509,SRR2250558,SRR2236842,SRR2236713,SRR2250639,SRR2228033,SRR2227854,SRR2250552	SRS476189	199019363	323137
JGI	ERS537377	ERR589842	ERS537377	198997295	251702
JGI	ERS396372	ERR414319,ERR414600	ERS396372	198993606	282717
JGI	ERS608554	ERR688361,ERR688508	ERS608554	198887821	281360
JGI	ERS396414	ERR414364,ERR414645	ERS396414	198848111	272223
JGI	ERS608524	ERR688383,ERR688530	ERS608524	198840897	260244
JGI	SRS295001	SRR413745	SRS295001	198749010	270581
JGI	SRS820593	SRR1761685,SRR1761743	SRS820593	198727660	301009
JGI	SRS820598	SRR1761690,SRR1761748	SRS820598	198262551	292868
JGI	ERS235620	ERR260256	ERS235620	198142894	300744
JGI	ERS608478	ERR688453,ERR688600	ERS608478	197847806	313193
JGI	SRS053398	SRR061581,SRR061586	SRS053398	197788486	269781
JGI	ERS396411	ERR414361,ERR414642	ERS396411	197723108	285725
JGI	ERS396467	ERR414420,ERR414421,ERR414701,ERR414702	ERS396467	197697316	270919
JGI	ERS235559	ERR260195	ERS235559	197625436	323988
JGI	ERS235556	ERR260192	ERS235556	197541486	295185
JGI	ERS608522	ERR688467,ERR688614	ERS608522	197501322	314569
JGI	ERS396438	ERR414389,ERR414670	ERS396438	197423699	243512
JGI	SRS149181	SRR1031154,SRR1031168,SRR1031355,SRR1031567,SRR1031670,SRR1031856,SRR1031860,SRR1031861	SRS149181	197185472	285024
JGI	SRS476160	SRR2249222,SRR2251662,SRR2227368,SRR2247064,SRR2246562,SRR2250298,SRR2247089,SRR2249375,SRR2227819,SRR2250602,SRR2250501,SRR2250463,SRR2244449,SRR2250635,SRR2250392,SRR2246370	SRS476160	196784757	312536
JGI	ERS608485	ERR688369,ERR688516	ERS608485	196780554	309658
JGI	SRS475994	SRR2192732,SRR2191113,SRR2191117,SRR2191146,SRR2191107,SRR2193831,SRR2191434,SRR2194630,SRR2191468,SRR2193664,SRR2231806,SRR2231744,SRR2191462,SRR2191079,SRR2227732,SRR2194551,SRR2192799,SRR2193853,SRR2194844	SRS475994	196726761	310293
JGI	SRS475703	SRR2248692,SRR2189943,SRR2189931,SRR2193953,SRR2193460,SRR2189697,SRR2189677,SRR2249316,SRR2231792,SRR2193573,SRR2189936,SRR2194530,SRR2189673,SRR2189708,SRR2194875,SRR2193854,SRR2193902,SRR2189907,SRR2194635	SRS475703	196454074	280792
JGI	ERS396324	ERR414267,ERR414548	ERS396324	196442279	254761
JGI	ERS235566	ERR260202	ERS235566	196387335	285358
JGI	ERS235558	ERR260194	ERS235558	196378839	275891
JGI	ERS473064	ERR525729	ERS473064	196338971	246997
JGI	SRS1596795	SRR3992982	SRS1596795	196322511	291288
JGI	ERS473230	ERR525895	ERS473230	196228014	254855
JGI	ERS537235	ERR589564	ERS537235	196009270	248184
JGI	ERS537181	ERR589442	ERS537181	195943622	266865
JGI	ERS473134	ERR525799	ERS473134	195813986	280164
JGI	SRS148784	SRR1031199,SRR1031243,SRR1031422,SRR1031595,SRR1031641,SRR1031694,SRR1031788,SRR1031907	SRS148784	195697943	257344
JGI	ERS608488	ERR688475,ERR688622	ERS608488	195544709	273120
JGI	ERS396345	ERR414291,ERR414572	ERS396345	195505910	276012
JGI	SRS043411	SRR061188,SRR061190,SRR346689	SRS043411	195299791	274476
JGI	ERS396339	ERR414284,ERR414565	ERS396339	195292659	307944
JGI	ERS608587	ERR688504,ERR688651	ERS608587	195092486	276673
JGI	SRS475625	SRR2228786,SRR2228473,SRR2228263,SRR2247015,SRR2226897,SRR2228511,SRR2228255,SRR2227649,SRR2228536,SRR2228009,SRR2228056,SRR2227656,SRR2227384,SRR2227645,SRR2228334,SRR2244829	SRS475625	194977430	299581
JGI	SRS103987	SRR514265	SRS103987	194881694	254033
JGI	ERS537302	ERR589767	ERS537302	194778295	271146
JGI	SRS294840	SRR413584	SRS294840	194735400	263145
JGI	ERS473060	ERR525725	ERS473060	194725674	265048
JGI	SRS476148	SRR2246274,SRR2227596,SRR2228054,SRR2250266,SRR2245583,SRR2227736,SRR2250613,SRR2227636,SRR2247121,SRR2251340,SRR2228662,SRR2250390,SRR2250258,SRR2248202,SRR2247146,SRR2227843	SRS476148	194597450	288531
JGI	SRS820603	SRR1761695,SRR1761753	SRS820603	194564445	300747
JGI	ERS537197	ERR589512	ERS537197	194414249	249538
JGI	ERS396513	ERR414473,ERR414754	ERS396513	194377722	225004
JGI	ERS396315	ERR414256,ERR414537	ERS396315	194367843	306751
JGI	ERS473034	ERR525699	ERS473034	194332977	244296
JGI	ERS235616	ERR260252	ERS235616	194209289	324887
JGI	ERS537376	ERR589841	ERS537376	194131845	257381
JGI	SRS475962	SRR2231749,SRR2225882,SRR2232327,SRR2246435,SRR2231811,SRR2231810,SRR2232430,SRR2249317,SRR2250537,SRR2231773,SRR2251345,SRR2225825,SRR2251629,SRR2231731,SRR2250465,SRR2231322	SRS475962	194109401	280740
JGI	ERS396358	ERR414305,ERR414586	ERS396358	194108218	263988
JGI	SRS820606	SRR1761698,SRR1761756	SRS820606	194066926	377985
JGI	ERS473027	ERR525692	ERS473027	193687848	267324
JGI	SRS820610	SRR1761702,SRR1761760	SRS820610	193627900	365308
JGI	SRS476125	SRR2189895,SRR2191918,SRR2222496,SRR2189671,SRR2189664,SRR2222419,SRR2191954,SRR2191975,SRR2189912,SRR2189894,SRR2191926,SRR2189874,SRR2191971,SRR2189951,SRR2191923,SRR2222694,SRR2191977,SRR2191927,SRR2189703	SRS476125	193605720	301943
JGI	SRS475924	SRR2222238,SRR2228236,SRR2228030,SRR2227287,SRR2228193,SRR2228746,SRR2227996,SRR2222317,SRR2228700,SRR2227600,SRR2221959,SRR2228329,SRR2221912,SRR2228277,SRR2228780,SRR2222344	SRS475924	193348016	298924
JGI	ERS537206	ERR589534	ERS537206	193250300	261576
JGI	SRS294932	SRR413676	SRS294932	193148797	270986
JGI	ERS396531	ERR414493,ERR414774	ERS396531	193084086	254722
JGI	ERS537200	ERR589528	ERS537200	193053517	239685
JGI	SRS142599	SRR514200	SRS142599	193031312	277629
JGI	ERS235563	ERR260199	ERS235563	192997928	315606
JGI	ERS537375	ERR589840	ERS537375	192899132	264402
JGI	ERS537309	ERR589774	ERS537309	192871943	266332
JGI	ERS537208	ERR589536	ERS537208	192508764	277082
JGI	ERS473038	ERR525703	ERS473038	192277573	234709
JGI	ERS537410	ERR589875	ERS537410	191926710	253301
JGI	SRS476159	SRR2249312,SRR2222372,SRR2250948,SRR2222181,SRR2245561,SRR2249632,SRR2250351,SRR2251500,SRR2221958,SRR2250806,SRR2250587,SRR2222373,SRR2222236,SRR2247360,SRR2249190,SRR2222385	SRS476159	191818146	317759
JGI	ERS235525	ERR260161	ERS235525	191774721	285003
JGI	SRS146813	SRR513375	SRS146813	191563545	265974
JGI	ERS537395	ERR589860	ERS537395	191488585	247520
JGI	SRS820604	SRR1761696,SRR1761754	SRS820604	191463067	300806
JGI	ERS473210	ERR525875	ERS473210	191255432	275511
JGI	ERS608476	ERR688409,ERR688556	ERS608476	191100730	264669
JGI	ERS473228	ERR525893	ERS473228	191070198	263904
JGI	ERS537218	ERR589547	ERS537218	191053571	275704
JGI	SRS294980	SRR413724	SRS294980	190994587	270826
JGI	SRS042628	SRR061184,SRR061212	SRS042628	190901264	270537
JGI	ERS608496	ERR688397,ERR688544	ERS608496	190885509	294314
JGI	ERS235617	ERR260253	ERS235617	190693169	324996
JGI	ERS473094	ERR525759	ERS473094	190691396	243900
JGI	ERS473398	ERR526063	ERS473398	190478850	255579
JGI	SRS820621	SRR1761713,SRR1761771	SRS820621	190449877	375044
JGI	ERS608615	ERR688495,ERR688642	ERS608615	190414432	251983
JGI	ERS608502	ERR688449,ERR688596	ERS608502	190342591	255878
JGI	ERS537240	ERR589569	ERS537240	190308035	250589
JGI	SRS475667	SRR2194536,SRR2188784,SRR2192796,SRR2231834,SRR2194041,SRR2194963,SRR2188725,SRR2188744,SRR2193784,SRR2189005,SRR2189023,SRR2194518,SRR2188783,SRR2188981,SRR2194139,SRR2188991,SRR2194862,SRR2237632,SRR2249518	SRS475667	190074881	278397
JGI	ERS473338	ERR526003	ERS473338	190048722	260519
JGI	ERS235576	ERR260212,ERR275251	ERS235576	189867767	308708
JGI	ERS235626	ERR260262	ERS235626	189792550	296701
JGI	ERS608613	ERR688503,ERR688650	ERS608613	189785110	241697
JGI	ERS235557	ERR260193	ERS235557	189773997	296141
JGI	ERS537261	ERR589590	ERS537261	189731792	254477
JGI	ERS473408	ERR526073	ERS473408	189514823	276034
JGI	ERS235615	ERR260251	ERS235615	189480306	313149
JGI	ERS608507	ERR688388,ERR688535	ERS608507	189400556	243137
JGI	SRS1170755	SRR2938201,SRR2938486	SRS1170755	189228298	309025
JGI	ERS396399	ERR414348,ERR414629	ERS396399	189150783	274236
JGI	SRS294989	SRR413733	SRS294989	189092335	245798
JGI	ERS537287	ERR589752	ERS537287	188798138	254491
JGI	ERS537179	ERR589440	ERS537179	188675493	248101
JGI	ERS537326	ERR589791	ERS537326	188652568	267339
JGI	ERS396454	ERR414405,ERR414686	ERS396454	188597632	251740
JGI	ERS235577	ERR260213,ERR275252	ERS235577	188552460	272724
JGI	ERS608529	ERR688448,ERR688595	ERS608529	188373859	276921
JGI	SRS883034	SRR1930145	SRS883034	188355778	309236
JGI	ERS396340	ERR414285,ERR414286,ERR414566,ERR414567	ERS396340	188134362	252996
JGI	ERS396509	ERR414469,ERR414750	ERS396509	188038706	221130
JGI	SRS1596823	SRR3993011	SRS1596823	187974190	266209
JGI	ERS473390	ERR526055	ERS473390	187885077	252997
JGI	SRS143417	SRR514305	SRS143417	187791468	262182
JGI	ERS396459	ERR414410,ERR414691	ERS396459	187634466	230776
JGI	ERS537293	ERR589758	ERS537293	187608563	225348
JGI	ERS473198	ERR525863	ERS473198	187530112	253974
JGI	ERS608560	ERR688462,ERR688609	ERS608560	187516147	275042
JGI	SRS820627	SRR1761719,SRR1761777	SRS820627	187459824	366221
JGI	ERS473246	ERR525911	ERS473246	187397697	268216
JGI	ERS396437	ERR414388,ERR414669	ERS396437	187200777	252593
JGI	ERS473047	ERR525712	ERS473047	187028214	234457
JGI	ERS396360	ERR414307,ERR414588	ERS396360	186991528	266112
JGI	SRS476270	SRR2222589,SRR2222417,SRR2222420,SRR2246188,SRR2227733,SRR2222416,SRR2228439,SRR2222553,SRR2228777,SRR2250617,SRR2227574,SRR2226879,SRR2222410,SRR2222400,SRR2222605,SRR2227560	SRS476270	186888163	283889
JGI	ERS608533	ERR688454,ERR688601	ERS608533	186764466	237976
JGI	SRS143780	SRR513166	SRS143780	186755577	235134
JGI	ERS608595	ERR688494,ERR688641	ERS608595	186708667	255668
JGI	SRS294996	SRR413740	SRS294996	186586709	246418
JGI	ERS235630	ERR260266	ERS235630	186542986	298209
JGI	SRS098717	SRR514256	SRS098717	186395019	250861
JGI	ERS396366	ERR414313,ERR414594	ERS396366	186297920	293500
JGI	SRS048870	SRR062376,SRR062427	SRS048870	186207907	260116
JGI	ERS537238	ERR589567	ERS537238	185814173	231913
JGI	ERS396320	ERR414263,ERR414544	ERS396320	185551062	265675
JGI	SRS294912	SRR413656	SRS294912	185346819	272920
JGI	ERS537321	ERR589786	ERS537321	185200241	231230
JGI	ERS235532	ERR260168	ERS235532	185019726	271896
JGI	SRS294890	SRR413634	SRS294890	184948464	252455
JGI	SRS476327	SRR2247432,SRR2247080,SRR2198982,SRR2243797,SRR2247087	SRS476327	184699225	246417
JGI	ERS396415	ERR414365,ERR414646	ERS396415	184698788	279192
JGI	ERS537204	ERR589532	ERS537204	184600438	276117
JGI	ERS537337	ERR589802	ERS537337	184260280	227382
JGI	ERS473310	ERR525975	ERS473310	184096371	256739
JGI	ERS608607	ERR688411,ERR688558	ERS608607	183994697	257618
JGI	ERS608514	ERR688373,ERR688520	ERS608514	183964770	256237
JGI	SRS075984	SRR1031093,SRR1031344,SRR1031425,SRR1031440,SRR1031514,SRR1031605,SRR1031920,SRR1031939	SRS075984	183646829	244181
JGI	ERS396337	ERR414282,ERR414563	ERS396337	183442411	277919
JGI	SRS475692	SRR2193857,SRR2194989,SRR2193518,SRR2193434,SRR2194030,SRR2193600,SRR2194849,SRR2193877,SRR2193968,SRR2193542,SRR2227283,SRR2194977,SRR2194132,SRR2194545,SRR2222655,SRR2194856,SRR2193370,SRR2222570,SRR2193966	SRS475692	183425630	276898
JGI	SRS475568	SRR2228689,SRR2227557,SRR2228802,SRR2227650	SRS475568	183248548	265431
JGI	SRS1596810	SRR3992996	SRS1596810	183155962	252015
JGI	SRS143342	SRR513789	SRS143342	183042409	245069
JGI	SRS294931	SRR413675	SRS294931	182983779	209663
JGI	SRS294868	SRR413612	SRS294868	182687154	267034
JGI	ERS396407	ERR414358,ERR414639	ERS396407	182457362	260524
JGI	SRS820601	SRR1761693,SRR1761751	SRS820601	182312687	277662
JGI	ERS631826	ERR710417,ERR710426	ERS631826	182258137	234280
JGI	ERS537350	ERR589815	ERS537350	181999676	215290
JGI	ERS396451	ERR414402,ERR414683	ERS396451	181936900	258305
JGI	ERS396413	ERR414363,ERR414644	ERS396413	181933194	253265
JGI	ERS396382	ERR414331,ERR414612	ERS396382	181742840	286713
JGI	ERS235531	ERR260167	ERS235531	181397020	254289
JGI	SRS078176	SRR060000,SRR060001	SRS078176	181139477	255355
JGI	SRS045645	SRR060044	SRS045645	181121885	226825
JGI	ERS537187	ERR589502	ERS537187	181070580	236507
JGI	SRS475594	SRR2191448,SRR2191438,SRR2244845,SRR2249376,SRR2188750,SRR2189030,SRR2191152,SRR2188768,SRR2188770,SRR2191449,SRR2191466,SRR2191136,SRR2188774,SRR2188753,SRR2249355,SRR2189031,SRR2191472,SRR2191168,SRR2189029	SRS475594	180785345	271246
JGI	SRS476074	SRR2227853,SRR2227842,SRR2194874,SRR2227885,SRR2227818	SRS476074	180567450	250797
JGI	ERS608584	ERR688489,ERR688636	ERS608584	180564272	235493
JGI	SRS883020	SRR1930122	SRS883020	180418788	296742
JGI	SRS295022	SRR413766	SRS295022	180330482	218822
JGI	SRS143148	SRR1031172,SRR1031191,SRR1031323,SRR1031331,SRR1031341,SRR1031702,SRR1031805,SRR1031853	SRS143148	179952898	244578
JGI	ERS235555	ERR260191	ERS235555	179943891	256169
JGI	SRS1596822	SRR3993009	SRS1596822	179937373	261060
JGI	ERS537241	ERR589570	ERS537241	179926806	233698
JGI	ERS235574	ERR260210	ERS235574	179784057	284900
JGI	ERS537322	ERR589787	ERS537322	179771130	245424
JGI	ERS235541	ERR260177	ERS235541	179656189	247078
JGI	ERS473346	ERR526011	ERS473346	179626860	252033
JGI	ERS608581	ERR688493,ERR688640	ERS608581	179624427	245429
JGI	SRS476259	SRR2244755,SRR2244708,SRR2187353,SRR2244182,SRR2244169	SRS476259	179581915	256361
JGI	SRS475695	SRR2225712,SRR2225709,SRR2222550,SRR2222533,SRR2250393,SRR2222412,SRR2222403,SRR2222513,SRR2222401,SRR2222407,SRR2225731,SRR2225698,SRR2225726,SRR2222414,SRR2246291,SRR2225735	SRS475695	179271942	275651
JGI	SRS075878	SRR1031133,SRR1031367,SRR1031476,SRR1031492,SRR1031578,SRR1031629,SRR1031667,SRR1031813	SRS075878	179207231	233066
JGI	SRS475586	SRR2187668,SRR2188497,SRR2187648,SRR2188082,SRR2188469,SRR2188478,SRR2187642,SRR2231730,SRR2188514,SRR2188480,SRR2187675,SRR2231381,SRR2187997,SRR2188060,SRR2188494,SRR2187677,SRR2188436,SRR2188499,SRR2231739	SRS475586	179086210	244127
JGI	ERS608542	ERR688391,ERR688538	ERS608542	179018451	236034
JGI	SRS016954	SRR061919,SRR061920	SRS016954	178966129	241625
JGI	ERS235573	ERR260209	ERS235573	178868062	288742
JGI	SRS475549	SRR2189682,SRR2189893,SRR2189698,SRR2189920,SRR2187662,SRR2187653,SRR2222512,SRR2231688,SRR2188108,SRR2187655,SRR2222623,SRR2187647,SRR2189661,SRR2189882,SRR2188078,SRR2187644,SRR2189892,SRR2187636,SRR2189941	SRS475549	178719031	283377
JGI	SRS1596816	SRR3993003	SRS1596816	178494819	266857
JGI	SRS016018	SRR061191,SRR061197,SRR346666	SRS016018	178486687	214791
JGI	SRS820597	SRR1761689,SRR1761747	SRS820597	178390615	313192
JGI	SRS294964	SRR413708	SRS294964	178197682	237981
JGI	ERS473136	ERR525801	ERS473136	177761173	235473
JGI	ERS608575	ERR688394,ERR688541	ERS608575	177698773	227547
JGI	SRS1596801	SRR3992988	SRS1596801	177293339	250511
JGI	SRS820626	SRR1761718,SRR1761776	SRS820626	177284946	315011
JGI	SRS098881	SRR628266	SRS098881	177165806	247609
JGI	SRS294871	SRR413615	SRS294871	177001856	229223
JGI	SRS476795	SRR2236748,SRR2237332,SRR2237602,SRR2191162,SRR2237798	SRS476795	176973672	256974
JGI	SRS015854	SRR061496,SRR061497	SRS015854	176922103	241033
JGI	ERS473266	ERR525931	ERS473266	176824437	216979
JGI	SRS142542	SRR1031636,SRR1031647,SRR1031656,SRR1031740,SRR1031775,SRR1031845,SRR1031878,SRR1031903	SRS142542	176725950	246143
JGI	SRS294998	SRR413742	SRS294998	176587168	232979
JGI	SRS294946	SRR413690	SRS294946	176545455	256464
JGI	SRS015264	SRR063480,SRR063481	SRS015264	176366819	230838
JGI	SRS075341	SRR527907,SRR527934,SRR527969,SRR528023,SRR528053,SRR528109,SRR528176,SRR528231,SRR528262,SRR528361,SRR528384,SRR528440,SRR528493	SRS075341	176360331	251152
JGI	SRS476209	SRR2246272,SRR2199567,SRR2246093,SRR2248467,SRR2243985	SRS476209	176326757	259108
JGI	ERS608557	ERR688395,ERR688542	ERS608557	176234773	234848
JGI	ERS235618	ERR260254	ERS235618	175976642	288912
JGI	SRS1596846	SRR3993033	SRS1596846	175894999	224364
JGI	SRS476182	SRR2189918,SRR2189706,SRR2199628,SRR2198970,SRR2189707,SRR2244820,SRR2189888,SRR2189662,SRR2198953,SRR2250254,SRR2189660,SRR2199677,SRR2251654,SRR2199451,SRR2199621,SRR2189924,SRR2199450,SRR2198958,SRR2189896	SRS476182	175889074	261320
JGI	SRS475673	SRR2198968,SRR2198974,SRR2199596,SRR2198956,SRR2198978,SRR2199641,SRR2194534,SRR2232019,SRR2199341,SRR2231694,SRR2231780,SRR2193660,SRR2194542,SRR2193547,SRR2199651,SRR2192798,SRR2194606,SRR2193925,SRR2194053	SRS475673	175704259	285811
JGI	ERS473290	ERR525955	ERS473290	175647335	232244
JGI	SRS294818	SRR413562	SRS294818	175616487	227498
JGI	ERS473092	ERR525757	ERS473092	175466204	244570
JGI	ERS537247	ERR589576	ERS537247	175411690	226890
JGI	ERS537215	ERR589544	ERS537215	175248466	237738
JGI	ERS235612	ERR260248	ERS235612	175158646	286234
JGI	ERS235568	ERR260204	ERS235568	175072419	285903
JGI	ERS537407	ERR589872	ERS537407	175050430	223907
JGI	ERS235519	ERR260155	ERS235519	175002728	269302
JGI	ERS396462	ERR414414,ERR414415,ERR414695,ERR414696	ERS396462	174903949	217744
JGI	SRS295029	SRR413773	SRS295029	174876642	208127
JGI	ERS396520	ERR414480,ERR414761	ERS396520	174850312	203439
JGI	ERS608599	ERR688358,ERR688505	ERS608599	174765820	230138
JGI	ERS537305	ERR589770	ERS537305	174748592	210765
JGI	SRS058770	SRR060356,SRR060357	SRS058770	174677806	216653
JGI	SRS475702	SRR2188974,SRR2222452,SRR2188749,SRR2188760,SRR2222511,SRR2194897,SRR2188990,SRR2228598,SRR2192810,SRR2188727,SRR2188973,SRR2194886,SRR2188946,SRR2194636,SRR2189000,SRR2193780,SRR2194837,SRR2192788,SRR2193318	SRS475702	174611690	279951
JGI	SRS013800	SRR059338,SRR059339	SRS013800	174549664	219706
JGI	ERS473354	ERR526019	ERS473354	174518521	236508
JGI	SRS820605	SRR1761697,SRR1761755	SRS820605	174380198	284106
JGI	ERS396349	ERR414295,ERR414576	ERS396349	174207457	247471
JGI	SRS476143	SRR2198967,SRR2199460,SRR2226826,SRR2199669,SRR2228798,SRR2194919,SRR2192803,SRR2194883,SRR2231822,SRR2193908,SRR2199656,SRR2194898,SRR2199452,SRR2193353,SRR2199615,SRR2194954,SRR2194550,SRR2199449,SRR2198975	SRS476143	174188455	273554
JGI	ERS537248	ERR589577	ERS537248	173858699	217143
JGI	SRS018817	SRR062350,SRR062355	SRS018817	173782407	245607
JGI	SRS1170763	SRR2938478,SRR2937622	SRS1170763	173768948	308220
JGI	SRS1170743	SRR2938498,SRR2938213	SRS1170743	173751058	286289
JGI	SRS294939	SRR413683	SRS294939	173694258	231809
JGI	ERS537333	ERR589798	ERS537333	173359133	236199
JGI	SRS101376	SRR527869,SRR527920,SRR527975,SRR528048,SRR528081,SRR528123,SRR528200,SRR528246,SRR528291,SRR528381,SRR528415,SRR528458,SRR528510	SRS101376	173217206	228919
JGI	SRS077753	SRR532541,SRR532765,SRR533300,SRR533301,SRR533302,SRR533736,SRR533737,SRR533739,SRR533741,SRR533744,SRR533755,SRR533901,SRR537774,SRR537787,SRR537828,SRR539595,SRR540706,SRR540707,SRR540924,SRR540925,SRR540929,SRR540940,SRR540942,SRR540943,SRR540944,SRR540952,SRR540954,SRR545260,SRR545261,SRR545276,SRR545286,SRR545295,SRR549471,SRR549472,SRR549480,SRR549608,SRR549613,SRR549635	SRS077753	173193685	227820
JGI	SRS295008	SRR413752	SRS295008	173061998	221169
JGI	ERS235567	ERR260203	ERS235567	173009092	269106
JGI	SRS294985	SRR413729	SRS294985	172851241	257461
JGI	SRS077552	SRR514195	SRS077552	172770453	246422
JGI	ERS537268	ERR589733	ERS537268	172758094	218954
JGI	SRS018656	SRR061508,SRR061510,SRR346656,SRR346691	SRS018656	172723359	230793
JGI	ERS537249	ERR589578	ERS537249	172638566	234409
JGI	SRS097958	SRR1031141,SRR1031240,SRR1031295,SRR1031471,SRR1031524,SRR1031655,SRR1031726,SRR1031737	SRS097958	172556887	235068
JGI	SRS820608	SRR1761700,SRR1761758	SRS820608	172533436	341714
JGI	ERS235500	ERR260136	ERS235500	172505753	269693
JGI	SRS294855	SRR413599	SRS294855	172453186	214701
JGI	ERS537184	ERR589452	ERS537184	172411151	221198
JGI	ERS473086	ERR525751	ERS473086	172360329	229782
JGI	ERS396350	ERR414296,ERR414577	ERS396350	172336221	234740
JGI	ERS396448	ERR414399,ERR414680	ERS396448	172139838	237090
JGI	ERS396534	ERR414497,ERR414778	ERS396534	172091025	223548
JGI	SRS476829	SRR2191167,SRR2236520,SRR2236780,SRR2237727,SRR2236667	SRS476829	171979806	253559
JGI	ERS396370	ERR414317,ERR414598	ERS396370	171843214	264832
JGI	SRS1596812	SRR3992999	SRS1596812	171654912	224188
JGI	ERS473410	ERR526075	ERS473410	171599351	231704
JGI	ERS396325	ERR414268,ERR414549	ERS396325	171541218	219188
JGI	SRS476354	SRR2198979,SRR2244035,SRR2245677,SRR2248005,SRR2247143	SRS476354	171358278	246868
JGI	SRS014613	SRR061226,SRR061229	SRS014613	171227750	219409
JGI	ERS473122	ERR525787	ERS473122	171165534	214620
JGI	ERS396354	ERR414301,ERR414582	ERS396354	171029198	251809
JGI	ERS473158	ERR525823	ERS473158	171017468	221055
JGI	SRS294940	SRR413684	SRS294940	170918815	244829
JGI	SRS294974	SRR413718	SRS294974	170827902	246422
JGI	SRS294929	SRR413673	SRS294929	170812416	240713
JGI	SRS144714	SRR1031121,SRR1031298,SRR1031330,SRR1031359,SRR1031374,SRR1031441,SRR1031525,SRR1031866	SRS144714	170801109	256448
JGI	SRS294965	SRR413709	SRS294965	170769572	228397
JGI	ERS396416	ERR414366,ERR414647	ERS396416	170634249	234485
JGI	SRS045004	SRR060152	SRS045004	170476018	225077
JGI	SRS475723	SRR2250455,SRR2247173,SRR2237313,SRR2237369,SRR2250504,SRR2247079,SRR2250346,SRR2244840,SRR2247940,SRR2246367,SRR2237550,SRR2249304,SRR2248778,SRR2248174,SRR2250805,SRR2250260	SRS475723	170389198	257652
JGI	SRS259562	SRR341709	SRS259562	170389170	238542
JGI	SRS476516	SRR2244216,SRR2245620,SRR2243662,SRR2199670,SRR2243859	SRS476516	170283118	246208
JGI	SRS054352	SRR527887,SRR527937,SRR527955,SRR528070,SRR528101,SRR528145,SRR528219,SRR528273,SRR528309,SRR528407,SRR528437,SRR528475,SRR528530	SRS054352	170238754	222859
JGI	SRS476126	SRR2191120,SRR2236841,SRR2237807,SRR2237776,SRR2237095	SRS476126	169836333	241610
JGI	ERS537372	ERR589837	ERS537372	169827120	258588
JGI	SRS476179	SRR2223923,SRR2223748,SRR2224038,SRR2223599,SRR2193823	SRS476179	169793203	251331
JGI	ERS608618	ERR688433,ERR688580	ERS608618	169793123	244273
JGI	ERS537398	ERR589863	ERS537398	169746905	223013
JGI	ERS608482	ERR688456,ERR688603	ERS608482	169592177	220636
JGI	SRS295027	SRR413771	SRS295027	169459603	216411
JGI	ERS396501	ERR414461,ERR414742	ERS396501	169289384	220464
JGI	ERS608565	ERR688372,ERR688519	ERS608565	169135287	229996
JGI	SRS295023	SRR413767	SRS295023	169069669	226019
JGI	SRS476037	SRR2228355,SRR2228240,SRR2227893,SRR2228027,SRR2228187,SRR2250477,SRR2227959,SRR2228188,SRR2250560,SRR2227992,SRR2228638,SRR2228040,SRR2226901,SRR2227641,SRR2227335,SRR2227356	SRS476037	168874948	260437
JGI	ERS396403	ERR414353,ERR414634	ERS396403	168503802	197981
JGI	SRS476093	SRR2221610,SRR2221497,SRR2194602,SRR2221896,SRR2221470	SRS476093	168489472	250554
JGI	SRS024265	SRR060368,SRR060369	SRS024265	168475353	253317
JGI	SRS2320658	SRR5763453	SRS2320658	168430123	333015
JGI	SRS294880	SRR413624	SRS294880	168332906	222830
JGI	SRS017701	SRR059352,SRR059353	SRS017701	168187721	224996
JGI	ERS396478	ERR414436,ERR414437,ERR414717,ERR414718	ERS396478	167751338	221574
JGI	SRS015960	SRR061255,SRR062524	SRS015960	167649396	221271
JGI	SRS143598	SRR514220	SRS143598	167371019	224238
JGI	SRS294999	SRR413743	SRS294999	167253002	222065
JGI	SRS476147	SRR2227742,SRR2228234,SRR2228552,SRR2228436,SRR2228249,SRR2228453,SRR2225856,SRR2225830,SRR2225839,SRR2225801,SRR2225820,SRR2225848,SRR2226817,SRR2225823,SRR2225851,SRR2227760	SRS476147	167240174	256056
JGI	ERS235540	ERR260176	ERS235540	167214356	267823
JGI	SRS476198	SRR2188479,SRR2188006,SRR2195864,SRR2187635,SRR2195854,SRR2187637,SRR2195856,SRR2195913,SRR2188081,SRR2187680,SRR2226949,SRR2246743,SRR2195906,SRR2251650,SRR2187968,SRR2195845,SRR2187650,SRR2195844,SRR2195898	SRS476198	167091021	249648
JGI	SRS476092	SRR2187559,SRR2199637,SRR2225619,SRR2187561,SRR2187412,SRR2225612,SRR2199347,SRR2199647,SRR2187553,SRR2199393,SRR2198959,SRR2199642,SRR2187421,SRR2250548,SRR2187407,SRR2187416,SRR2199453,SRR2187454,SRR2199664	SRS476092	167039267	249193
JGI	SRS259560	SRR341707	SRS259560	166985163	242480
JGI	ERS235501	ERR260137	ERS235501	166832050	287950
JGI	ERS396400	ERR414349,ERR414350,ERR414630,ERR414631	ERS396400	166768780	265314
JGI	SRS294937	SRR413681	SRS294937	166590585	221686
JGI	SRS475575	SRR2194986,SRR2194887,SRR2251631,SRR2249719,SRR2187630,SRR2250574,SRR2193440,SRR2187654,SRR2187652,SRR2192825,SRR2188083,SRR2193878,SRR2187670,SRR2193330,SRR2188071,SRR2187646,SRR2188072,SRR2194930,SRR2193329	SRS475575	166408198	266377
JGI	SRS294830	SRR413574	SRS294830	166018563	218687
JGI	SRS476173	SRR2247067,SRR2251624,SRR2249846,SRR2249285,SRR2247083,SRR2249345,SRR2250506,SRR2251670,SRR2250545,SRR2250006,SRR2247593,SRR2251621,SRR2237439,SRR2249059,SRR2244783,SRR2248304	SRS476173	166013233	254072
JGI	SRS475978	SRR2243655,SRR2244009,SRR2246741,SRR2244772,SRR2194056	SRS475978	165987611	242098
JGI	ERS235502	ERR260138	ERS235502	165943507	268952
JGI	SRS476290	SRR2249281,SRR2244699,SRR2250381,SRR2246408,SRR2250598,SRR2246295,SRR2249396,SRR2246288,SRR2244389,SRR2250470,SRR2250481,SRR2250325,SRR2249273,SRR2251542,SRR2248193,SRR2244608	SRS476290	165897985	244600
JGI	SRS1170842	SRR2938121,SRR2938399	SRS1170842	165855921	285722
JGI	SRS476106	SRR2227877,SRR2228041,SRR2245563,SRR2250663,SRR2249433,SRR2227942,SRR2228428,SRR2228682,SRR2250413,SRR2249414,SRR2247767,SRR2250239,SRR2237492,SRR2227439,SRR2227971,SRR2228044	SRS476106	165836016	242483
JGI	ERS473326	ERR525991	ERS473326	165617437	215347
JGI	SRS475989	SRR2194638,SRR2193444,SRR2195917,SRR2195843,SRR2194067,SRR2195859,SRR2193625,SRR2192736,SRR2250638,SRR2250361,SRR2195868,SRR2195907,SRR2193828,SRR2195871,SRR2195861,SRR2194599,SRR2193666,SRR2249160,SRR2195887	SRS475989	165558086	273741
JGI	ERS608598	ERR688374,ERR688521	ERS608598	165477541	217902
JGI	SRS014287	SRR062386,SRR062388	SRS014287	165372342	233868
JGI	ERS537257	ERR589586	ERS537257	165366694	193527
JGI	ERS537341	ERR589806	ERS537341	165359289	218000
JGI	ERS473350	ERR526015	ERS473350	165292428	221971
JGI	ERS396375	ERR414322,ERR414603	ERS396375	165127767	224762
JGI	SRS077231	SRR1031075,SRR1031097,SRR1031138,SRR1031173,SRR1031463,SRR1031551,SRR1031553,SRR1031742	SRS077231	164965308	238338
JGI	ERS537316	ERR589781	ERS537316	164855913	230569
JGI	ERS235505	ERR260141	ERS235505	164653427	274282
JGI	SRS820611	SRR1761704,SRR1761762	SRS820611	164618995	334422
JGI	SRS1170771	SRR2938192,SRR2938470	SRS1170771	164564039	273351
JGI	SRS476156	SRR2194076,SRR2227949,SRR2227919,SRR2227932,SRR2227822	SRS476156	164378627	222785
JGI	SRS015133	SRR061182,SRR061204	SRS015133	164326315	251745
JGI	SRS476490	SRR2236818,SRR2237579,SRR2236779,SRR2199667,SRR2236874	SRS476490	164289560	232933
JGI	ERS396299	ERR414237,ERR414238,ERR414518,ERR414519	ERS396299	164115260	199734
JGI	SRS1170710	SRR2938247,SRR2938532	SRS1170710	164070898	287511
JGI	ERS608517	ERR688458,ERR688605	ERS608517	164059612	231297
JGI	SRS259555	SRR341702	SRS259555	163933063	238707
JGI	SRS077294	SRR512084	SRS077294	163904057	225503
JGI	ERS396317	ERR414259,ERR414260,ERR414540,ERR414541	ERS396317	163886005	233423
JGI	SRS294869	SRR413613	SRS294869	163425218	243770
JGI	ERS396470	ERR414425,ERR414706	ERS396470	163374719	203313
JGI	ERS235534	ERR260170	ERS235534	163351061	225705
JGI	SRS1596784	SRR3992971	SRS1596784	163342205	227370
JGI	SRS048654	SRR1564225,SRR1564252,SRR1568843,SRR1568851,SRR1569293,SRR1569377,SRR1569931,SRR1569990,SRR1571076,SRR1571126,SRR1571135,SRR1571685	SRS048654	163112796	219630
JGI	SRS053214	SRR059990,SRR059991	SRS053214	163089700	222950
JGI	SRS294957	SRR413701	SRS294957	163023776	222448
JGI	ERS537265	ERR589594	ERS537265	162886341	208498
JGI	ERS608543	ERR688402,ERR688549	ERS608543	162795987	209545
JGI	SRS294884	SRR413628	SRS294884	162756157	222645
JGI	SRS294953	SRR413697	SRS294953	162664336	215996
JGI	ERS396494	ERR414454,ERR414735	ERS396494	162570507	237447
JGI	SRS022137	SRR059952,SRR059953	SRS022137	162380562	232667
JGI	SRS820589	SRR1761681,SRR1761739	SRS820589	162282088	268142
JGI	ERS608566	ERR688473,ERR688620	ERS608566	162091794	224795
JGI	SRS294899	SRR413643	SRS294899	161961396	188355
JGI	ERS235521	ERR260157	ERS235521	161932603	256126
JGI	SRS476183	SRR2250521,SRR2249187,SRR2244443,SRR2228635,SRR2249283,SRR2248216,SRR2250281,SRR2249327,SRR2249363,SRR2250354,SRR2249880,SRR2245648,SRR2250356,SRR2226818,SRR2251618,SRR2250542	SRS476183	161565118	248270
JGI	SRS883017	SRR1929563	SRS883017	161344678	271204
JGI	SRS259511	SRR341658	SRS259511	161069146	204551
JGI	SRS1170749	SRR2938207,SRR2938492	SRS1170749	160988430	329779
JGI	ERS537382	ERR589847	ERS537382	160831369	208966
JGI	SRS053649	SRR527898,SRR527947,SRR527982,SRR528066,SRR528100,SRR528133,SRR528189,SRR528221,SRR528274,SRR528297,SRR528396,SRR528427,SRR528471	SRS053649	160828903	207287
JGI	ERS473231	ERR525896	ERS473231	160708950	209810
JGI	ERS608475	ERR688405,ERR688552	ERS608475	160454090	222261
JGI	SRS820628	SRR1761720,SRR1761778	SRS820628	160439253	294913
JGI	SRS1596875	SRR3993062	SRS1596875	160420247	233725
JGI	ERS396426	ERR414376,ERR414657	ERS396426	160400458	213456
JGI	ERS631832	ERR710416,ERR710425	ERS631832	160352065	227137
JGI	SRS294952	SRR413696	SRS294952	160302896	211206
JGI	SRS820592	SRR1761684,SRR1761742	SRS820592	160299857	242533
JGI	SRS259552	SRR341699	SRS259552	160253319	219043
JGI	SRS077641	SRR1031109,SRR1031315,SRR1031434,SRR1031447,SRR1031472,SRR1031571,SRR1031804,SRR1031897	SRS077641	160120722	219333
JGI	SRS077502	SRR513163	SRS077502	159886699	213354
JGI	ERS537347	ERR589812	ERS537347	159884875	225408
JGI	ERS396392	ERR414341,ERR414622	ERS396392	159328535	207230
JGI	SRS294936	SRR413680	SRS294936	159220398	201700
JGI	SRS820629	SRR1761721,SRR1761779	SRS820629	159061635	304853
JGI	SRS476267	SRR2244776,SRR2251594,SRR2237624,SRR2227869,SRR2251605,SRR2250447,SRR2246349,SRR2251596,SRR2250286,SRR2246332,SRR2250637,SRR2249221,SRR2250076,SRR2250352,SRR2227981,SRR2248290	SRS476267	159053190	245130
JGI	SRS820596	SRR1761688,SRR1761746	SRS820596	158879452	236563
JGI	ERS235571	ERR260207	ERS235571	158715624	239054
JGI	SRS017191	SRR060358,SRR060359	SRS017191	158690693	218914
JGI	ERS473335	ERR526000	ERS473335	158385304	193945
JGI	SRS043701	SRR059914,SRR059915	SRS043701	158149664	231298
JGI	ERS396386	ERR414335,ERR414616	ERS396386	158024047	213640
JGI	ERS537312	ERR589777	ERS537312	157768093	207643
JGI	SRS1596803	SRR3992990	SRS1596803	157727698	228917
JGI	SRS1596840	SRR3993028	SRS1596840	157441978	229788
JGI	ERS235499	ERR260135	ERS235499	157441258	232274
JGI	ERS473150	ERR525815	ERS473150	157346958	204378
JGI	SRS019030	SRR061140,SRR062322	SRS019030	157325365	211644
JGI	SRS294954	SRR413698	SRS294954	157286230	202042
JGI	SRS051882	SRR062348,SRR062382	SRS051882	157272997	218408
JGI	ERS235594	ERR260230	ERS235594	157272723	274324
JGI	ERS608537	ERR688474,ERR688621	ERS608537	157261049	202361
JGI	ERS396524	ERR414484,ERR414765	ERS396524	157195793	183991
JGI	ERS608601	ERR688425,ERR688572	ERS608601	157084376	209994
JGI	ERS537331	ERR589796	ERS537331	156887074	203765
JGI	SRS476099	SRR2199612,SRR2221687,SRR2221880,SRR2221749,SRR2221486	SRS476099	156831475	207123
JGI	ERS396526	ERR414486,ERR414767	ERS396526	156789220	196965
JGI	SRS294816	SRR413560	SRS294816	156784043	208137
JGI	ERS473221	ERR525886	ERS473221	156663852	214403
JGI	SRS820616	SRR1761707,SRR1761765	SRS820616	156617126	265754
JGI	ERS396465	ERR414418,ERR414699	ERS396465	156505792	198963
JGI	SRS294900	SRR413644	SRS294900	156466550	209925
JGI	ERS473082	ERR525747	ERS473082	156448092	200798
JGI	SRS475574	SRR2227900,SRR2227830,SRR2227862,SRR2227867,SRR2187348	SRS475574	156345392	241556
JGI	SRS294967	SRR413711	SRS294967	156195370	225874
JGI	ERS608544	ERR688375,ERR688522	ERS608544	156194802	202575
JGI	SRS820581	SRR1761673,SRR1761731	SRS820581	156076734	265206
JGI	SRS013638	SRR646438,SRR646449	SRS013638	155985844	209853
JGI	SRS820615	SRR1761708,SRR1761766	SRS820615	155952641	307830
JGI	SRS019381	SRR061230,SRR061256	SRS019381	155948019	204408
JGI	ERS396486	ERR414446,ERR414727	ERS396486	155778319	202210
JGI	SRS294815	SRR413559	SRS294815	155752662	208622
JGI	SRS476295	SRR2248264,SRR2222890,SRR2249215,SRR2225881,SRR2225883,SRR2225884,SRR2247431,SRR2249301,SRR2248153,SRR2225855,SRR2245720,SRR2225845,SRR2225800,SRR2223139,SRR2249417,SRR2248187	SRS476295	155724493	259430
JGI	ERS396479	ERR414438,ERR414439,ERR414719,ERR414720	ERS396479	155698903	207785
JGI	SRS476001	SRR2237327,SRR2251009,SRR2246283,SRR2236766,SRR2236421,SRR2236835,SRR2247145,SRR2248893,SRR2237466,SRR2251545,SRR2237789,SRR2237323,SRR2248248,SRR2250475,SRR2251614,SRR2237660	SRS476001	155671962	239393
JGI	SRS475693	SRR2227849,SRR2227895,SRR2189226,SRR2227985,SRR2227889	SRS475693	155625832	222011
JGI	SRS1596773	SRR3992960	SRS1596773	155299044	217042
JGI	ERS537404	ERR589869	ERS537404	155256772	212540
JGI	SRS475565	SRR2220879,SRR2249412,SRR2225697,SRR2225702,SRR2237742,SRR2221432,SRR2247137,SRR2221439,SRR2220883,SRR2237303,SRR2221429,SRR2236721,SRR2221419,SRR2221203,SRR2249175,SRR2221427	SRS475565	155215640	218250
JGI	SRS294845	SRR413589	SRS294845	155137422	235188
JGI	SRS294990	SRR413734	SRS294990	154938501	196514
JGI	SRS820612	SRR1761705,SRR1761763	SRS820612	154655925	285336
JGI	SRS883112	SRR1931170	SRS883112	154633184	225706
JGI	ERS235619	ERR260255	ERS235619	154587963	238124
JGI	ERS235518	ERR260154	ERS235518	154479196	246548
JGI	SRS294956	SRR413700	SRS294956	154173318	188882
JGI	ERS235601	ERR260237	ERS235601	154169854	250625
JGI	SRS294927	SRR413671	SRS294927	154132703	221951
JGI	SRS018351	SRR059394,SRR059395	SRS018351	154087990	194797
JGI	ERS473182	ERR525847	ERS473182	154036011	206388
JGI	SRS294863	SRR413607	SRS294863	154020241	200156
JGI	SRS294835	SRR413579	SRS294835	153981850	217188
JGI	ERS396305	ERR414244,ERR414525	ERS396305	153795421	224612
JGI	SRS053335	SRR061151,SRR061158	SRS053335	153679232	210681
JGI	SRS259473	SRR341620	SRS259473	153595440	228452
JGI	ERS235506	ERR260142	ERS235506	153277980	241182
JGI	SRS476520	SRR2248693,SRR2187351,SRR2236857,SRR2236892,SRR2247123	SRS476520	153080247	211389
JGI	SRS475974	SRR2243549,SRR2244468,SRR2243583,SRR2243803,SRR2194622	SRS475974	153033785	221705
JGI	SRS476809	SRR2237414,SRR2237819,SRR2237564,SRR2237573,SRR2191481	SRS476809	152852539	227950
JGI	ERS608538	ERR688440,ERR688587	ERS608538	152848271	201983
JGI	SRS820602	SRR1761694,SRR1761752	SRS820602	152652757	211799
JGI	SRS294836	SRR413580	SRS294836	152647399	210030
JGI	SRS077730	SRR060137,SRR060138	SRS077730	152365919	210612
JGI	SRS476184	SRR2222288,SRR2222362,SRR2222812,SRR2222334,SRR2223192,SRR2222915,SRR2223076,SRR2244729,SRR2222880,SRR2221966,SRR2222965,SRR2222824,SRR2221970,SRR2222818,SRR2250247,SRR2221980	SRS476184	152259195	260185
JGI	ERS235551	ERR260187	ERS235551	152218972	245157
JGI	SRS820613	SRR1761706,SRR1761764	SRS820613	152198791	255440
JGI	SRS476024	SRR2221885,SRR2221483,SRR2221489,SRR2193525,SRR2221751	SRS476024	152153465	202145
JGI	ERS608504	ERR688469,ERR688616	ERS608504	152114200	209378
JGI	SRS294984	SRR413728	SRS294984	152052608	198307
JGI	SRS045936	SRR1564256,SRR1565854,SRR1565895,SRR1565909,SRR1565919,SRR1568842,SRR1568876,SRR1568877,SRR1568907,SRR1568936,SRR1569280,SRR1570050	SRS045936	151977797	213088
JGI	ERS473123	ERR525788	ERS473123	151954437	198893
JGI	SRS294922	SRR413666	SRS294922	151946596	201590
JGI	ERS473394	ERR526059	ERS473394	151940567	225179
JGI	ERS473043	ERR525708	ERS473043	151880702	183532
JGI	ERS396332	ERR414277,ERR414558	ERS396332	151860574	205312
JGI	SRS259549	SRR341696	SRS259549	151794687	201510
JGI	SRS294976	SRR413720	SRS294976	151785259	226378
JGI	SRS294915	SRR413659	SRS294915	151635279	202941
JGI	SRS1596839	SRR3993026	SRS1596839	151609867	203178
JGI	ERS537234	ERR589563	ERS537234	151547949	183297
JGI	SRS049402	SRR527895,SRR527979,SRR528012,SRR528068,SRR528098,SRR528136,SRR528186,SRR528205,SRR528319,SRR528350,SRR528399,SRR528474,SRR528527	SRS049402	151532050	204503
JGI	SRS476497	SRR2221723,SRR2221494,SRR2221637,SRR2221879,SRR2193568	SRS476497	151470506	228287
JGI	SRS024625	SRR061929,SRR061930	SRS024625	151412517	195633
JGI	ERS608525	ERR688371,ERR688518	ERS608525	151294925	204225
JGI	SRS017433	SRR059378,SRR059379	SRS017433	151261408	195866
JGI	ERS235613	ERR260249	ERS235613	151134848	254453
JGI	SRS476023	SRR2221621,SRR2221492,SRR2221748,SRR2221831,SRR2187355	SRS476023	151007240	202449
JGI	ERS235596	ERR260232	ERS235596	150991290	252868
JGI	SRS259528	SRR341675	SRS259528	150802108	199184
JGI	SRS294882	SRR413626	SRS294882	150773987	229510
JGI	SRS076756	SRR1031074,SRR1031279,SRR1031460,SRR1031496,SRR1031509,SRR1031568,SRR1031673,SRR1031763	SRS076756	150769576	207571
JGI	ERS473242	ERR525907	ERS473242	150729340	202261
JGI	SRS014683	SRR061044,SRR061135	SRS014683	150444798	212222
JGI	SRS259564	SRR341711	SRS259564	150331778	226347
JGI	ERS537194	ERR589509	ERS537194	150217657	180636
JGI	SRS2320659	SRR5763451	SRS2320659	150192243	298925
JGI	SRS259536	SRR341683	SRS259536	149758926	210499
JGI	ERS608563	ERR688365,ERR688512	ERS608563	149403698	189536
JGI	SRS295026	SRR413770	SRS295026	149168543	178719
JGI	ERS473114	ERR525779	ERS473114	149097022	212274
JGI	SRS882224	SRR1927149	SRS882224	148976058	253118
JGI	SRS052027	SRR059330,SRR059331	SRS052027	148951445	190878
JGI	SRS016495	SRR060025,SRR060026	SRS016495	148874651	235555
JGI	ERS473322	ERR525987	ERS473322	148603533	202624
JGI	ERS537183	ERR589448	ERS537183	148352142	186768
JGI	SRS145497	SRR527928,SRR527985,SRR528016,SRR528094,SRR528140,SRR528192,SRR528278,SRR528317,SRR528344,SRR528401,SRR528431,SRR528467,SRR528524	SRS145497	148224288	188377
JGI	SRS883022	SRR1930128	SRS883022	148160045	262369
JGI	SRS259540	SRR341687	SRS259540	148139818	201300
JGI	SRS294821	SRR413565	SRS294821	148082815	204135
JGI	SRS016517	SRR061933,SRR061934	SRS016517	148070216	230813
JGI	ERS473247	ERR525912	ERS473247	147964244	183405
JGI	SRS294938	SRR413682	SRS294938	147915954	214815
JGI	SRS024492	SRR1564191,SRR1565825,SRR1565861,SRR1565865,SRR1568871,SRR1569415,SRR1569924,SRR1571055,SRR1571086,SRR1571088,SRR1571612,SRR1571651	SRS024492	147878180	201394
JGI	SRS294951	SRR413695	SRS294951	147758624	203132
JGI	SRS259520	SRR341667	SRS259520	147705309	213869
JGI	SRS047044	SRR061432,SRR061438	SRS047044	147595886	195138
JGI	ERS608479	ERR688465,ERR688612	ERS608479	147592989	195363
JGI	SRS294873	SRR413617	SRS294873	147568764	219371
JGI	SRS1170713	SRR2938528,SRR2938243	SRS1170713	147400520	240443
JGI	SRS476832	SRR2243831,SRR2247287,SRR2243498,SRR2191118,SRR2246343	SRS476832	147388398	216043
JGI	ERS473274	ERR525939	ERS473274	147345887	182625
JGI	ERS235600	ERR260236	ERS235600	147277494	278771
JGI	ERS235611	ERR260247	ERS235611	146955691	220702
JGI	SRS1596788	SRR3992972	SRS1596788	146942366	219727
JGI	SRS042966	SRR1564174,SRR1564273,SRR1565870,SRR1565887,SRR1568883,SRR1568935,SRR1569218,SRR1569968,SRR1570025,SRR1570096,SRR1570118,SRR1571118	SRS042966	146839929	216184
JGI	ERS235510	ERR260146	ERS235510	146811181	215410
JGI	SRS294988	SRR413732	SRS294988	146761844	191721
JGI	SRS295002	SRR413746	SRS295002	146724515	181299
JGI	SRS475681	SRR2193341,SRR2192829,SRR2248558,SRR2192790,SRR2194519,SRR2248177,SRR2194966,SRR2192797,SRR2194967,SRR2193617,SRR2236875,SRR2193606,SRR2194648,SRR2194999,SRR2193351,SRR2193661,SRR2193529,SRR2193522,SRR2193949	SRS475681	146637390	197943
JGI	SRS475988	SRR2243534,SRR2245337,SRR2243657,SRR2193919,SRR2245536	SRS475988	146635930	202907
JGI	SRS476196	SRR2231383,SRR2193539,SRR2237582,SRR2237477,SRR2236827	SRS476196	146602825	216090
JGI	SRS476834	SRR2231335,SRR2232428,SRR2194980,SRR2232011,SRR2232385	SRS476834	146594818	197828
JGI	SRS045713	SRR061572,SRR061583	SRS045713	146567275	193153
JGI	ERS608506	ERR688452,ERR688599	ERS608506	146539787	187170
JGI	SRS020394	SRR1564262,SRR1565892,SRR1568833,SRR1568926,SRR1568951,SRR1568992,SRR1569291,SRR1569959,SRR1569969,SRR1569987,SRR1571042,SRR1571665	SRS020394	146533660	201265
JGI	SRS476870	SRR2237548,SRR2191104,SRR2237506,SRR2236840,SRR2237780	SRS476870	146469749	213286
JGI	SRS294825	SRR413569	SRS294825	146289259	202275
JGI	SRS259514	SRR341661	SRS259514	146132071	205270
JGI	ERS537356	ERR589821	ERS537356	146028910	193461
JGI	ERS537364	ERR589829	ERS537364	145895409	203154
JGI	ERS235622	ERR260258	ERS235622	145774700	233298
JGI	SRS294963	SRR413707	SRS294963	145643831	181806
JGI	SRS259561	SRR341708	SRS259561	145463348	191079
JGI	SRS259486	SRR341633	SRS259486	145440115	204782
JGI	SRS820594	SRR1761686,SRR1761744	SRS820594	145353622	202791
JGI	SRS024075	SRR061689,SRR061690,SRR061691	SRS024075	145264503	190077
JGI	ERS396468	ERR414422,ERR414423,ERR414703,ERR414704	ERS396468	145142478	172094
JGI	ERS537203	ERR589531	ERS537203	145046833	206428
JGI	SRS1596790	SRR3992977	SRS1596790	145030017	211443
JGI	SRS476307	SRR2247073,SRR2189225,SRR2249082,SRR2243898,SRR2244606	SRS476307	144901224	226727
JGI	SRS294837	SRR413581	SRS294837	144900229	194351
JGI	SRS055982	SRR059992,SRR059993	SRS055982	144727871	199002
JGI	SRS294994	SRR413738	SRS294994	144717033	187124
JGI	SRS294875	SRR413619	SRS294875	144701820	196236
JGI	ERS608494	ERR688470,ERR688617	ERS608494	144598936	197122
JGI	ERS537242	ERR589571	ERS537242	144528030	174953
JGI	ERS537401	ERR589866	ERS537401	144439346	205538
JGI	ERS235610	ERR260246	ERS235610	144389425	219620
JGI	SRS019968	SRR059406,SRR059407	SRS019968	144297424	199263
JGI	SRS1170744	SRR2938212,SRR2938497	SRS1170744	144074645	241372
JGI	SRS820579	SRR1761671,SRR1761729	SRS820579	143994587	250875
JGI	SRS294950	SRR413694	SRS294950	143962743	190970
JGI	SRS476872	SRR2187356,SRR2244202,SRR2237429,SRR2246319,SRR2246437	SRS476872	143632678	202175
JGI	SRS259515	SRR341662	SRS259515	143241848	186156
JGI	SRS259496	SRR341643	SRS259496	143144089	240043
JGI	SRS259568	SRR341715	SRS259568	142869952	190553
JGI	SRS1596877	SRR3993064	SRS1596877	142866131	227047
JGI	SRS259517	SRR341664	SRS259517	142589745	208285
JGI	ERS235607	ERR260243	ERS235607	142567863	217829
JGI	SRS259563	SRR341710	SRS259563	142455892	187633
JGI	ERS235597	ERR260233	ERS235597	142276306	237464
JGI	SRS294992	SRR413736	SRS294992	142260901	168283
JGI	SRS077127	SRR1031228,SRR1031253,SRR1031255,SRR1031274,SRR1031278,SRR1031577,SRR1031681,SRR1031693	SRS077127	142165708	190968
JGI	SRS1170756	SRR2938485,SRR2938200	SRS1170756	142108313	237869
JGI	ERS235603	ERR260239	ERS235603	141988224	201777
JGI	ERS473399	ERR526064	ERS473399	141941819	177539
JGI	SRS294838	SRR413582	SRS294838	141912359	200555
JGI	SRS294930	SRR413674	SRS294930	141886929	177486
JGI	SRS294906	SRR413650	SRS294906	141772873	184075
JGI	SRS149075	SRR1031076,SRR1031324,SRR1031462,SRR1031550,SRR1031624,SRR1031680,SRR1031731,SRR1031944	SRS149075	141539015	196977
JGI	ERS473048	ERR525713	ERS473048	141456281	175154
JGI	SRS820599	SRR1761691,SRR1761749	SRS820599	141447626	205334
JGI	SRS475949	SRR2193766,SRR2237653,SRR2236773,SRR2237793,SRR2237498	SRS475949	141432398	200989
JGI	SRS1170759	SRR2938197,SRR2938482	SRS1170759	141272449	236405
JGI	SRS101433	SRR527877,SRR527959,SRR527993,SRR528044,SRR528078,SRR528117,SRR528166,SRR528224,SRR528299,SRR528329,SRR528373,SRR528453,SRR528506	SRS101433	141161619	196943
JGI	ERS473411	ERR526076	ERS473411	141150846	169984
JGI	ERS396463	ERR414416,ERR414697	ERS396463	141143344	177009
JGI	SRS259559	SRR341706	SRS259559	141114320	195680
JGI	ERS396443	ERR414394,ERR414675	ERS396443	141048681	196201
JGI	SRS294881	SRR413625	SRS294881	141039951	189409
JGI	ERS396353	ERR414299,ERR414300,ERR414580,ERR414581	ERS396353	141019020	183688
JGI	SRS294909	SRR413653	SRS294909	140869973	204726
JGI	SRS476760	SRR2236876,SRR2237224,SRR2237763,SRR2194935,SRR2237405	SRS476760	140739509	198624
JGI	ERS235565	ERR260201	ERS235565	140721958	201018
JGI	SRS476347	SRR2224046,SRR2193858,SRR2223745,SRR2224053,SRR2224055	SRS476347	140572201	212679
JGI	SRS476278	SRR2231692,SRR2231953,SRR2222819,SRR2223140,SRR2227823,SRR2227739,SRR2228036,SRR2228245,SRR2232413,SRR2228171,SRR2231782,SRR2231779,SRR2231370,SRR2232004,SRR2228052,SRR2231777	SRS476278	140359707	205706
JGI	SRS294872	SRR413616	SRS294872	140242940	192396
JGI	ERS473405	ERR526070	ERS473405	140235596	179542
JGI	ERS608596	ERR688497,ERR688644	ERS608596	140220734	189896
JGI	ERS396412	ERR414362,ERR414643	ERS396412	140197735	193353
JGI	SRS294831	SRR413575	SRS294831	140122679	190684
JGI	SRS254789	SRR1166582,SRR1162586,SRR1166612,SRR1952262	SRS254789	139936401	222613
JGI	ERS235589	ERR260225	ERS235589	139864806	236472
JGI	SRS046369	SRR1564265,SRR1564309,SRR1564321,SRR1564353,SRR1565342,SRR1568971,SRR1569211,SRR1569304,SRR1569942,SRR1571630,SRR1571654,SRR1571664	SRS046369	139782825	200525
JGI	ERS473385	ERR526050	ERS473385	139781633	218010
JGI	SRS476338	SRR2227897,SRR2227892,SRR2227865,SRR2227881,SRR2199220	SRS476338	139624411	190947
JGI	SRS476084	SRR2199346,SRR2227946,SRR2227814,SRR2227978,SRR2227953	SRS476084	139619513	199387
JGI	ERS396475	ERR414431,ERR414432,ERR414712,ERR414713	ERS396475	139596128	189399
JGI	SRS063190	SRR1564355,SRR1564364,SRR1564887,SRR1565828,SRR1569009,SRR1569917,SRR1570004,SRR1571134,SRR1571140,SRR1571211,SRR1571662,SRR1571689	SRS063190	139593402	199075
JGI	ERS235584	ERR260220	ERS235584	139501561	232682
JGI	SRS147919	SRR513442	SRS147919	139483423	186285
JGI	SRS259532	SRR341679	SRS259532	139476525	193137
JGI	SRS294888	SRR413632	SRS294888	139454892	200465
JGI	SRS015190	SRR061143,SRR061147	SRS015190	139450968	200715
JGI	ERS537357	ERR589822	ERS537357	139400271	210771
JGI	SRS019397	SRR061456,SRR061459	SRS019397	139128035	172293
JGI	ERS537297	ERR589762	ERS537297	138959010	171050
JGI	SRS011405	SRR061164,SRR061166	SRS011405	138593828	191038
JGI	SRS294979	SRR413723	SRS294979	138517896	179429
JGI	ERS473179	ERR525844	ERS473179	138444124	175515
JGI	SRS294856	SRR413600	SRS294856	138168874	196382
JGI	SRS259558	SRR341705	SRS259558	137936387	186334
JGI	SRS1170730	SRR2938226,SRR2938511	SRS1170730	137586610	240738
JGI	SRS259535	SRR341682	SRS259535	137449123	173548
JGI	SRS1596786	SRR3992974	SRS1596786	137420776	193698
JGI	SRS077454	SRR1031329,SRR1031573,SRR1031703,SRR1031751,SRR1031877,SRR1031884,SRR1031909,SRR1031935	SRS077454	137349304	189801
JGI	ERS537205	ERR589533	ERS537205	137277433	175248
JGI	ERS473163	ERR525828	ERS473163	137254075	167955
JGI	SRS476298	SRR2193932,SRR2244294,SRR2247323,SRR2237603,SRR2237518	SRS476298	137048686	208268
JGI	SRS294828	SRR413572	SRS294828	136890306	185642
JGI	SRS294955	SRR413699	SRS294955	136863037	180684
JGI	SRS259529	SRR341676	SRS259529	136858294	193210
JGI	ERS235608	ERR260244	ERS235608	136633245	207044
JGI	ERS537216	ERR589545	ERS537216	136607846	174915
JGI	SRS143070	SRR513371	SRS143070	136587856	199126
JGI	SRS140513	SRR527891,SRR527945,SRR527984,SRR528017,SRR528064,SRR528093,SRR528191,SRR528223,SRR528279,SRR528346,SRR528402,SRR528429,SRR528507	SRS140513	136476955	180045
JGI	SRS259545	SRR341692	SRS259545	136370220	184155
JGI	SRS295015	SRR413759	SRS295015	136353502	173024
JGI	ERS396338	ERR414283,ERR414564	ERS396338	136250565	184034
JGI	SRS820583	SRR1761675,SRR1761733	SRS820583	136173316	252857
JGI	ERS608497	ERR688416,ERR688563	ERS608497	136002558	193243
JGI	SRS476339	SRR2237425,SRR2237785,SRR2237687,SRR2236758,SRR2187354	SRS476339	135685955	184212
JGI	SRS1170767	SRR2938196,SRR2938474	SRS1170767	135661896	213974
JGI	SRS295020	SRR413764	SRS295020	135539406	194493
JGI	ERS235581	ERR260217	ERS235581	135339439	223888
JGI	SRS1170843	SRR2938120,SRR2938398	SRS1170843	135161909	228051
JGI	ERS473224	ERR525889	ERS473224	135157760	202131
JGI	SRS098061	SRR1175001,SRR1179031,SRR1179049	SRS098061	134900272	182245
JGI	ERS473415	ERR526080	ERS473415	134896497	167917
JGI	SRS820577	SRR1761665,SRR1761723	SRS820577	134872054	242957
JGI	SRS820574	SRR1761670,SRR1761728	SRS820574	134837801	232604
JGI	SRS820590	SRR1761682,SRR1761740	SRS820590	134835686	211743
JGI	SRS294839	SRR413583	SRS294839	134754746	193569
JGI	ERS537264	ERR589593	ERS537264	134715591	166215
JGI	SRS294883	SRR413627	SRS294883	134523454	180141
JGI	ERS631830	ERR710421,ERR710430	ERS631830	134360828	185371
JGI	ERS473145	ERR525810	ERS473145	134346355	167148
JGI	ERS235591	ERR260227	ERS235591	134249799	206406
JGI	SRS294870	SRR413614	SRS294870	134171882	196275
JGI	ERS473023	ERR525688	ERS473023	134142826	159421
JGI	SRS294844	SRR413588	SRS294844	133926280	181339
JGI	ERS608511	ERR688364,ERR688511	ERS608511	133889867	174082
JGI	SRS294858	SRR413602	SRS294858	133465695	164427
JGI	SRS105082	SRR628278	SRS105082	133394280	192537
JGI	SRS294878	SRR413622	SRS294878	133238774	169201
JGI	SRS294862	SRR413606	SRS294862	133159543	169270
JGI	ERS396336	ERR414281,ERR414562	ERS396336	132863641	173512
JGI	ERS608562	ERR688455,ERR688602	ERS608562	132630423	175473
JGI	SRS883018	SRR1929574	SRS883018	132622769	231802
JGI	ERS473251	ERR525916	ERS473251	132515767	163594
JGI	ERS473089	ERR525754	ERS473089	132499106	165929
JGI	ERS473366	ERR526031	ERS473366	132420408	166193
JGI	ERS235533	ERR260169	ERS235533	132155364	213144
JGI	ERS235605	ERR260241	ERS235605	132047359	215631
JGI	ERS396476	ERR414433,ERR414714	ERS396476	132028241	179514
JGI	SRS1170769	SRR2938472,SRR2938194	SRS1170769	132011374	216184
JGI	SRS259548	SRR341695	SRS259548	131541661	204672
JGI	SRS883026	SRR1930136	SRS883026	131457614	246843
JGI	SRS294889	SRR413633	SRS294889	131264822	170355
JGI	ERS396344	ERR414290,ERR414571	ERS396344	131236203	160726
JGI	ERS396449	ERR414400,ERR414681	ERS396449	131037603	182639
JGI	ERS608559	ERR688437,ERR688584	ERS608559	130853467	172705
JGI	SRS259527	SRR341674	SRS259527	130790532	183358
JGI	SRS1596825	SRR3993010	SRS1596825	130683923	195377
JGI	ERS235524	ERR260160	ERS235524	130672451	197090
JGI	ERS608617	ERR688401,ERR688548	ERS608617	130664507	180963
JGI	SRS476090	SRR2223679,SRR2193432,SRR2223614,SRR2223885,SRR2223610	SRS476090	130504787	184929
JGI	ERS608513	ERR688403,ERR688550	ERS608513	130403138	170621
JGI	ERS473343	ERR526008	ERS473343	130271131	155107
JGI	ERS608586	ERR688496,ERR688643	ERS608586	130233783	189734
JGI	SRS259443	SRR341590	SRS259443	130210906	194098
JGI	SRS259551	SRR341698	SRS259551	130204435	159713
JGI	SRS144297	SRR1031102,SRR1031222,SRR1031346,SRR1031411,SRR1031669,SRR1031674,SRR1031790,SRR1031831	SRS144297	130098492	200052
JGI	ERS235496	ERR260132	ERS235496	129955575	197391
JGI	SRS294874	SRR413618	SRS294874	129828636	188245
JGI	ERS473130	ERR525795	ERS473130	129753440	174104
JGI	SRS054956	SRR061570,SRR061574	SRS054956	129457908	183488
JGI	SRS294859	SRR413603	SRS294859	129436222	149815
JGI	ERS608477	ERR688392,ERR688539	ERS608477	129227148	173074
JGI	ERS235523	ERR260159	ERS235523	129135952	175699
JGI	SRS1170734	SRR2938507,SRR2938222	SRS1170734	128984928	216662
JGI	SRS015794	SRR061185,SRR061195	SRS015794	128964819	174643
JGI	SRS294916	SRR413660	SRS294916	128917151	183700
JGI	SRS476880	SRR2237651,SRR2237350,SRR2236877,SRR2237463,SRR2198950	SRS476880	128782466	181201
JGI	SRS259572	SRR341719	SRS259572	128773765	178710
JGI	ERS235516	ERR260152	ERS235516	128750216	210079
JGI	SRS259438	SRR341585	SRS259438	128728019	207776
JGI	ERS473278	ERR525943	ERS473278	128644587	161428
JGI	SRS295003	SRR413747	SRS295003	128511437	189373
JGI	ERS396460	ERR414411,ERR414412,ERR414692,ERR414693	ERS396460	128476447	149713
JGI	ERS235504	ERR260140	ERS235504	128387097	197496
JGI	ERS235604	ERR260240	ERS235604	128324485	181553
JGI	ERS473295	ERR525960	ERS473295	128317412	165060
JGI	SRS023583	SRR059422,SRR059423	SRS023583	128282369	162123
JGI	ERS608516	ERR688385,ERR688532	ERS608516	128206219	151841
JGI	ERS537392	ERR589857	ERS537392	128164256	158601
JGI	SRS294877	SRR413621	SRS294877	127971519	166647
JGI	SRS143181	SRR514251	SRS143181	127957989	183102
JGI	SRS024663	SRR527884,SRR527916,SRR527952,SRR528002,SRR528034,SRR528087,SRR528156,SRR528212,SRR528239,SRR528337,SRR528367,SRR528418,SRR528516	SRS024663	127807024	175437
JGI	SRS294887	SRR413631	SRS294887	127561857	192189
JGI	SRS820600	SRR1761692,SRR1761750	SRS820600	127482742	194235
JGI	SRS056519	SRR063503,SRR063504	SRS056519	127356718	168106
JGI	SRS476051	SRR2244792,SRR2231716,SRR2232391,SRR2250324,SRR2232185,SRR2225833,SRR2225821,SRR2232427,SRR2244717,SRR2231689,SRR2244863,SRR2248310,SRR2250369,SRR2232431,SRR2231324,SRR2231354	SRS476051	127245855	217693
JGI	SRS148817	SRR1031082,SRR1031291,SRR1031333,SRR1031423,SRR1031534,SRR1031621,SRR1031706,SRR1031709	SRS148817	127232377	166058
JGI	SRS883025	SRR1930134	SRS883025	127109554	233102
JGI	SRS259502	SRR341649	SRS259502	127014031	196390
JGI	ERS473207	ERR525872	ERS473207	126774010	155669
JGI	SRS1719485	SRR4305433	SRS1719485	126641460	186599
JGI	ERS537255	ERR589584	ERS537255	126637781	156829
JGI	ERS235598	ERR260234	ERS235598	126517357	218258
JGI	SRS022524	SRR060021	SRS022524	126514929	186919
JGI	ERS235585	ERR260221	ERS235585	126245261	223282
JGI	SRS143372	SRR1175013,SRR1179027,SRR1179043	SRS143372	126229936	181766
JGI	ERS235606	ERR260242	ERS235606	126181607	220533
JGI	SRS1170764	SRR2937621,SRR2938477	SRS1170764	126078350	214004
JGI	SRS259449	SRR341596	SRS259449	126045052	222770
JGI	ERS473283	ERR525948	ERS473283	125907176	189608
JGI	SRS098655	SRR1031351,SRR1031522,SRR1031562,SRR1031607,SRR1031757,SRR1031764,SRR1031818,SRR1031836	SRS098655	125858886	165559
JGI	SRS295016	SRR413760	SRS295016	125814249	156113
JGI	SRS016989	SRR059372,SRR059373	SRS016989	125573153	161225
JGI	ERS235602	ERR260238	ERS235602	125456812	179549
JGI	ERS537405	ERR589870	ERS537405	125272386	181745
JGI	SRS294823	SRR413567	SRS294823	125154370	148814
JGI	ERS473162	ERR525827	ERS473162	125016110	154942
JGI	SRS1596781	SRR3992968	SRS1596781	124997940	176260
JGI	SRS065176	SRR1565756,SRR1565834,SRR1565869,SRR1568983,SRR1569003,SRR1569260,SRR1569418,SRR1570016,SRR1571054,SRR1571124,SRR1571164,SRR1571614	SRS065176	124986038	171121
JGI	ERS608616	ERR688387,ERR688534	ERS608616	124933527	188187
JGI	SRS294841	SRR413585	SRS294841	124892677	167095
JGI	SRS294907	SRR413651	SRS294907	124884018	159197
JGI	SRS476838	SRR2244714,SRR2246432,SRR2247088,SRR2247054,SRR2187350	SRS476838	124861938	176385
JGI	SRS294895	SRR413639	SRS294895	124851485	168309
JGI	ERS608491	ERR688459,ERR688606	ERS608491	124820666	175766
JGI	SRS259524	SRR341671	SRS259524	124801234	167532
JGI	ERS473367	ERR526032	ERS473367	124636372	168644
JGI	ERS537191	ERR589506	ERS537191	124596795	151344
JGI	ERS235522	ERR260158	ERS235522	124589463	218154
JGI	SRS294826	SRR413570	SRS294826	124521143	155360
JGI	SRS259541	SRR341688	SRS259541	124488066	156312
JGI	SRS476100	SRR2244475,SRR2194992,SRR2193824,SRR2193337,SRR2193940,SRR2194552,SRR2193563,SRR2194109,SRR2194508,SRR2194965,SRR2193942,SRR2192784,SRR2193883,SRR2251658,SRR2193551,SRR2194975,SRR2249440,SRR2193591,SRR2193952	SRS476100	124487617	184304
JGI	ERS537280	ERR589745	ERS537280	124264158	149198
JGI	ERS473187	ERR525852	ERS473187	124260457	146624
JGI	ERS473065	ERR525730	ERS473065	124213498	153354
JGI	SRS295005	SRR413749	SRS295005	123751390	189930
JGI	SRS820580	SRR1761672,SRR1761730	SRS820580	123703041	223143
JGI	ERS473359	ERR526024	ERS473359	123688685	156419
JGI	SRS294822	SRR413566	SRS294822	123614544	163227
JGI	ERS473255	ERR525920	ERS473255	123574162	158137
JGI	SRS000988	SRR650274,SRR651276,SRR726584,SRR649961,SRR649942,SRR651268,SRR649991	SRS000988	123468375	150270
JGI	SRS1735449	SRR4408014	SRS1735449	123451859	194474
JGI	SRS064557	SRR062417,SRR062418	SRS064557	123279636	159954
JGI	SRS2320661	SRR5763449	SRS2320661	123230246	241442
JGI	SRS294876	SRR413620	SRS294876	123053026	160408
JGI	SRS259553	SRR341700	SRS259553	123035768	169032
JGI	ERS235498	ERR260134	ERS235498	123000444	210694
JGI	ERS396404	ERR414354,ERR414635	ERS396404	122803148	162333
JGI	SRS294921	SRR413665	SRS294921	122473325	153965
JGI	SRS013521	SRR059812,SRR059813	SRS013521	122455180	160950
JGI	SRS1170760	SRR2938481,SRR2937625	SRS1170760	122380424	191482
JGI	ERS473260	ERR525925	ERS473260	122331143	150770
JGI	ERS396313	ERR414253,ERR414254,ERR414534,ERR414535	ERS396313	122169450	184753
JGI	ERS537384	ERR589849	ERS537384	121982745	147889
JGI	SRS294817	SRR413561	SRS294817	121571043	167664
JGI	ERS608588	ERR688421,ERR688568	ERS608588	121514954	164662
JGI	SRS1170770	SRR2938193,SRR2938471	SRS1170770	121497399	203478
JGI	SRS1170746	SRR2938210,SRR2938495	SRS1170746	121442709	216695
JGI	SRS1170768	SRR2938195,SRR2938473	SRS1170768	121422956	190032
JGI	SRS259567	SRR341714	SRS259567	120835712	170914
JGI	ERS608508	ERR688363,ERR688510	ERS608508	120807567	162123
JGI	ERS235593	ERR260229	ERS235593	120658757	173661
JGI	SRS295013	SRR413757	SRS295013	120595015	148786
JGI	ERS608519	ERR688396,ERR688543	ERS608519	120590605	153465
JGI	ERS396423	ERR414373,ERR414654	ERS396423	120587290	192954
JGI	SRS475944	SRR2194802,SRR2193575,SRR2228302,SRR2199622,SRR2199171,SRR2193628,SRR2193808,SRR2199649,SRR2228645,SRR2194628,SRR2199527,SRR2199428,SRR2199313,SRR2193430,SRR2231266,SRR2199625,SRR2199345,SRR2193553,SRR2193583	SRS475944	120468449	186728
JGI	ERS235582	ERR260218	ERS235582	120323435	220434
JGI	SRS259505	SRR341652	SRS259505	120037876	203779
JGI	SRS294923	SRR413667	SRS294923	119979415	159238
JGI	ERS537223	ERR589552	ERS537223	119712174	142611
JGI	SRS294943	SRR413687	SRS294943	119674982	152717
JGI	SRS476118	SRR2231362,SRR2187429,SRR2187449,SRR2187441,SRR2187403,SRR2187408,SRR2187397,SRR2187413	SRS476118	119579846	307096
JGI	SRS077086	SRR514226	SRS077086	119393207	146548
JGI	SRS294814	SRR413558	SRS294814	119363568	170555
JGI	SRS1170693	SRR2938263,SRR2938548	SRS1170693	119363361	189138
JGI	SRS259557	SRR341704	SRS259557	119260111	174618
JGI	SRS1170702	SRR2938539,SRR2938254	SRS1170702	119175366	199622
JGI	SRS1735450	SRR4408015	SRS1735450	118874080	205842
JGI	SRS294824	SRR413568	SRS294824	118833084	160810
JGI	SRS1170748	SRR2938493,SRR2938208	SRS1170748	118706234	210360
JGI	ERS473239	ERR525904	ERS473239	118685160	145106
JGI	SRS294848	SRR413592	SRS294848	118664003	143654
JGI	ERS473318	ERR525983	ERS473318	118465213	143428
JGI	SRS294962	SRR413706	SRS294962	118444923	156574
JGI	SRS024009	SRR059460,SRR059461	SRS024009	118443537	160821
JGI	SRS1170779	SRR2938461,SRR2938183	SRS1170779	118393121	183974
JGI	SRS018313	SRR062011,SRR062012	SRS018313	118110619	170305
JGI	ERS235579	ERR260215	ERS235579	118058510	202050
JGI	ERS473102	ERR525767	ERS473102	117994048	150740
JGI	SRS259509	SRR341656	SRS259509	117842388	165657
JGI	SRS294961	SRR413705	SRS294961	117765703	156428
JGI	SRS1170751	SRR2938205,SRR2938490	SRS1170751	117674967	202402
JGI	SRS295014	SRR413758	SRS295014	117630800	135192
JGI	SRS1170707	SRR2938249,SRR2938534	SRS1170707	117540255	192164
JGI	SRS259500	SRR341647	SRS259500	117503088	188969
JGI	SRS1735526	SRR4408091	SRS1735526	117489638	175334
JGI	ERS235503	ERR260139	ERS235503	117452016	195316
JGI	ERS396319	ERR414262,ERR414543	ERS396319	117346501	178098
JGI	SRS294977	SRR413721	SRS294977	117107065	138042
JGI	SRS019787	SRR061503,SRR061505	SRS019787	117080217	149412
JGI	ERS473119	ERR525784	ERS473119	117054765	151619
JGI	SRS2320665	SRR5763446	SRS2320665	116832652	218077
JGI	SRS259574	SRR341721	SRS259574	116821206	169050
JGI	SRS1735649	SRR4408220	SRS1735649	116811176	165103
JGI	SRS311503	SRR1166589,SRR1162594,SRR1166700,SRR1952298	SRS311503	116790692	158392
JGI	SRS294813	SRR413557	SRS294813	116735228	169932
JGI	SRS294982	SRR413726	SRS294982	116709926	168382
JGI	ERS473135	ERR525800	ERS473135	116709307	135226
JGI	ERS473279	ERR525944	ERS473279	116622822	145899
JGI	SRS294834	SRR413578	SRS294834	116580610	152652
JGI	SRS024388	SRR059344,SRR059345	SRS024388	116475246	159077
JGI	SRS259454	SRR341601	SRS259454	116466891	183509
JGI	SRS259538	SRR341685	SRS259538	116408793	145495
JGI	SRS259578	SRR341725	SRS259578	116375860	153407
JGI	SRS259569	SRR341716	SRS259569	116004876	155629
JGI	SRS294903	SRR413647	SRS294903	115926221	156289
JGI	SRS1170839	SRR2938402,SRR2938124	SRS1170839	115784298	186953
JGI	ERS537259	ERR589588	ERS537259	115694660	148305
JGI	ERS473259	ERR525924	ERS473259	115658235	134227
JGI	ERS537222	ERR589551	ERS537222	115502821	147192
JGI	SRS259544	SRR341691	SRS259544	115490636	158697
JGI	SRS294885	SRR413629	SRS294885	115365685	163696
JGI	SRS820578	SRR1761666,SRR1761724	SRS820578	115256818	192261
JGI	SRS1719376	SRR4305321	SRS1719376	115234016	196663
JGI	SRS1596858	SRR3993045	SRS1596858	115152005	159327
JGI	SRS294904	SRR413648	SRS294904	115132814	157508
JGI	SRS294843	SRR413587	SRS294843	115055968	141711
JGI	SRS294920	SRR413664	SRS294920	115055363	169243
JGI	ERS608474	ERR688419,ERR688566	ERS608474	115002693	147310
JGI	SRS294981	SRR413725	SRS294981	114879846	164113
JGI	SRS1719186	SRR4305130	SRS1719186	114507408	150430
JGI	SRS259452	SRR341599	SRS259452	114317369	214967
JGI	SRS259442	SRR341589	SRS259442	114252796	192944
JGI	SRS820591	SRR1761683,SRR1761741	SRS820591	114213169	163521
JGI	SRS259446	SRR341593	SRS259446	114157908	191377
JGI	ERS473391	ERR526056	ERS473391	114046682	144774
JGI	SRS1735451	SRR4408016	SRS1735451	114014049	197328
JGI	SRS077335	SRR513153	SRS077335	113913235	129388
JGI	SRS883067	SRR1930253	SRS883067	113793848	191205
JGI	SRS294968	SRR413712	SRS294968	113786229	155196
JGI	ERS396512	ERR414472,ERR414753	ERS396512	113673735	136827
JGI	ERS537380	ERR589845	ERS537380	113602216	130067
JGI	SRS259516	SRR341663	SRS259516	113435770	160138
JGI	SRS820573	SRR1761668,SRR1761726	SRS820573	113372676	197221
JGI	SRS259519	SRR341666	SRS259519	113287027	167514
JGI	ERS473271	ERR525936	ERS473271	113238854	127807
JGI	SRS259444	SRR341591	SRS259444	112951559	193325
JGI	SRS259556	SRR341703	SRS259556	112920025	158007
JGI	ERS473387	ERR526052	ERS473387	112470126	138208
JGI	SRS077731	SRR1564313,SRR1564335,SRR1565827,SRR1565857,SRR1565863,SRR1569941,SRR1569989,SRR1570017,SRR1570027,SRR1571067,SRR1571584,SRR1571613	SRS077731	112443001	145946
JGI	SRS259474	SRR341621	SRS259474	112367108	174144
JGI	SRS259495	SRR341642	SRS259495	112342180	144184
JGI	ERS537408	ERR589873	ERS537408	112314752	140172
JGI	ERS608487	ERR688451,ERR688598	ERS608487	112244998	142750
JGI	SRS294993	SRR413737	SRS294993	112033678	153959
JGI	SRS259501	SRR341648	SRS259501	112024218	189772
JGI	SRS1170740	SRR2938216,SRR2938501	SRS1170740	112021688	196893
JGI	SRS1596834	SRR3993021	SRS1596834	111924402	141456
JGI	SRS1735583	SRR4408154	SRS1735583	111911716	172984
JGI	SRS143722	SRR1175007,SRR1179037,SRR1179046	SRS143722	111810543	142041
JGI	ERS537239	ERR589568	ERS537239	111800454	150876
JGI	ERS473412	ERR526077	ERS473412	111499928	130359
JGI	SRS1170782	SRR2938181,SRR2938459	SRS1170782	111465392	175379
JGI	SRS1170826	SRR2938415,SRR2938137	SRS1170826	111383446	200189
JGI	SRS1170758	SRR2938483,SRR2938198	SRS1170758	111283818	194228
JGI	SRS294945	SRR413689	SRS294945	111067666	139623
JGI	SRS1735676	SRR4408246	SRS1735676	111010326	213869
JGI	SRS295024	SRR413768	SRS295024	110889561	145168
JGI	SRS054869	SRR1564178,SRR1564207,SRR1568927,SRR1568952,SRR1568963,SRR1569314,SRR1569403,SRR1569915,SRR1569957,SRR1570115,SRR1571119,SRR1571144	SRS054869	110873739	157287
JGI	SRS1170818	SRR2938146,SRR2938424	SRS1170818	110853871	198149
JGI	SRS259518	SRR341665	SRS259518	110696031	158546
JGI	SRS1170733	SRR2938508,SRR2938223	SRS1170733	110687682	174384
JGI	SRS259471	SRR341618	SRS259471	110515491	174599
JGI	SRS100021	SRR527942,SRR527987,SRR528014,SRR528062,SRR528096,SRR528138,SRR528194,SRR528250,SRR528318,SRR528343,SRR528432,SRR528466,SRR528525	SRS100021	110512086	153831
JGI	SRS259512	SRR341659	SRS259512	110449071	154340
JGI	SRS294917	SRR413661	SRS294917	110392466	132328
JGI	SRS294896	SRR413640	SRS294896	110352680	159400
JGI	SRS1719489	SRR4305437	SRS1719489	110069070	170699
JGI	SRS294948	SRR413692	SRS294948	110058206	130702
JGI	SRS1170762	SRR2937623,SRR2938479	SRS1170762	110025635	165494
JGI	SRS259566	SRR341713	SRS259566	109986940	137089
JGI	ERS473203	ERR525868	ERS473203	109975905	124414
JGI	SRS294941	SRR413685	SRS294941	109774837	129464
JGI	SRS294853	SRR413597	SRS294853	109566297	147164
JGI	SRS255102	SRR1158864,SRR1145960,SRR1159037,SRR1159383,SRR1160949,SRR1159087,SRR1073826	SRS255102	109447908	165184
JGI	SRS050299	SRR062406,SRR062407	SRS050299	109435329	132615
JGI	ERS396464	ERR414417,ERR414698	ERS396464	109429132	138138
JGI	ERS235520	ERR260156	ERS235520	109361749	186205
JGI	ERS235509	ERR260145	ERS235509	109355777	162920
JGI	SRS016267	SRR061494,SRR061495	SRS016267	109211052	161812
JGI	ERS537180	ERR589441	ERS537180	109143307	139567
JGI	SRS259542	SRR341689	SRS259542	109130220	140434
JGI	ERS473167	ERR525832	ERS473167	109116790	133339
JGI	SRS820572	SRR1761667,SRR1761725	SRS820572	108869966	175125
JGI	ERS473029	ERR525694	ERS473029	108787962	126181
JGI	SRS043001	SRR061555,SRR061556	SRS043001	108740786	146275
JGI	ERS473285	ERR525950	ERS473285	108730444	127725
JGI	SRS311497	SRR1166567,SRR1162578,SRR1952279,SRR1166584	SRS311497	108703326	167184
JGI	SRS294969	SRR413713	SRS294969	108630032	138579
JGI	SRS294987	SRR413731	SRS294987	108628174	138222
JGI	SRS1596770	SRR3992957	SRS1596770	108526845	159901
JGI	SRS294975	SRR413719	SRS294975	108478758	145291
JGI	ERS235578	ERR260214	ERS235578	108474790	164776
JGI	ERS235511	ERR260147	ERS235511	108247596	191250
JGI	SRS294847	SRR413591	SRS294847	108134869	144152
JGI	SRS259539	SRR341686	SRS259539	108040787	151240
JGI	SRS295025	SRR413769	SRS295025	107848443	147232
JGI	SRS1735646	SRR4408217	SRS1735646	107799797	184048
JGI	SRS1735616	SRR4408187	SRS1735616	107784380	178026
JGI	SRS062701	SRR1564238,SRR1565737,SRR1568840,SRR1568978,SRR1569227,SRR1569233,SRR1569272,SRR1569407,SRR1569906,SRR1569913,SRR1571593,SRR1571656	SRS062701	107590258	148410
JGI	SRS294891	SRR413635	SRS294891	107347158	130675
JGI	ERS396485	ERR414445,ERR414726	ERS396485	107285041	126517
JGI	SRS098827	SRR520266	SRS098827	107203232	142838
JGI	ERS396418	ERR414368,ERR414649	ERS396418	107127175	131738
JGI	SRS1170775	SRR2938188,SRR2938466	SRS1170775	107071730	195720
JGI	SRS050026	SRR527874,SRR527923,SRR528013,SRR528041,SRR528074,SRR528169,SRR528208,SRR528254,SRR528326,SRR528377,SRR528411,SRR528451,SRR528502	SRS050026	107052385	135916
JGI	ERS473215	ERR525880	ERS473215	107017307	138960
JGI	SRS259468	SRR341615	SRS259468	106855302	183513
JGI	SRS294832	SRR413576	SRS294832	106689117	158814
JGI	SRS1170729	SRR2938227,SRR2938512	SRS1170729	106680947	188518
JGI	SRS294852	SRR413596	SRS294852	106472257	154331
JGI	SRS259522	SRR341669	SRS259522	106359553	146699
JGI	SRS1719294	SRR4305238	SRS1719294	106154319	143667
JGI	SRS294902	SRR413646	SRS294902	105980714	140621
JGI	ERS473371	ERR526036	ERS473371	105977110	119641
JGI	ERS396303	ERR414242,ERR414523	ERS396303	105962236	141435
JGI	ERS235583	ERR260219	ERS235583	105935289	190840
JGI	ERS473403	ERR526068	ERS473403	105726290	116642
JGI	SRS1719498	SRR4305445	SRS1719498	105719503	176916
JGI	ERS396405	ERR414355,ERR414636	ERS396405	105625310	114516
JGI	SRS882244	SRR1929484	SRS882244	105596235	194145
JGI	ERS608484	ERR688415,ERR688562	ERS608484	105403823	126026
JGI	SRS294986	SRR413730	SRS294986	105277247	127189
JGI	SRS259494	SRR341641	SRS259494	105073132	172879
JGI	ERS473069	ERR525734	ERS473069	105050479	134249
JGI	SRS1735548	SRR4408119	SRS1735548	105003847	145476
JGI	SRS255839	SRR1161261,SRR1145906,SRR1160357,SRR1159251,SRR1073802,SRR1160990,SRR1159814	SRS255839	104959586	141255
JGI	SRS1170723	SRR2938518,SRR2938233	SRS1170723	104880361	180485
JGI	SRS1735722	SRR4408293	SRS1735722	104825198	155000
JGI	ERS235599	ERR260235	ERS235599	104681640	154380
JGI	ERS473291	ERR525956	ERS473291	104575391	134398
JGI	ERS608486	ERR688407,ERR688554	ERS608486	104566618	144602
JGI	SRS475701	SRR2250746,SRR2248370,SRR2237395,SRR2228307,SRR2248161,SRR2249026,SRR2246358,SRR2237453,SRR2228377,SRR2245550,SRR2245993,SRR2249309,SRR2245299,SRR2248199,SRR2249431,SRR2250451	SRS475701	104560690	169400
JGI	SRS259488	SRR341635	SRS259488	104300170	177587
JGI	ERS473243	ERR525908	ERS473243	104181479	132394
JGI	SRS078665	SRR527871,SRR527922,SRR527989,SRR528049,SRR528082,SRR528198,SRR528199,SRR528244,SRR528293,SRR528325,SRR528379,SRR528414,SRR528512	SRS078665	104179941	132109
JGI	SRS1170709	SRR2938246,SRR2938531	SRS1170709	104068488	178213
JGI	ERS537402	ERR589867	ERS537402	104012331	134142
JGI	SRS015369	SRR061235,SRR061254,SRR346686	SRS015369	104008399	133717
JGI	SRS1719506	SRR4305453	SRS1719506	103739068	138486
JGI	SRS294857	SRR413601	SRS294857	103628554	122352
JGI	SRS294971	SRR413715	SRS294971	103534440	132787
JGI	SRS1170703	SRR2938538,SRR2938253	SRS1170703	103365001	180322
JGI	SRS883040	SRR1930244	SRS883040	103324147	171152
JGI	SRS294893	SRR413637	SRS294893	103239453	131407
JGI	SRS476308	SRR2244495,SRR2194943,SRR2245559,SRR2243811,SRR2245616	SRS476308	103055215	154445
JGI	SRS1735436	SRR4408001	SRS1735436	103001090	151362
JGI	SRS1170728	SRR2938513,SRR2938228	SRS1170728	102709093	183460
JGI	SRS1170731	SRR2938225,SRR2938510	SRS1170731	102638771	166980
JGI	SRS045739	SRR527908,SRR527951,SRR528000,SRR528036,SRR528090,SRR528132,SRR528163,SRR528257,SRR528284,SRR528330,SRR528425,SRR528462,SRR528498	SRS045739	102633342	129999
JGI	SRS062427	SRR062395,SRR062423	SRS062427	102619513	144935
JGI	SRS016056	SRR061198,SRR061200	SRS016056	102544517	138200
JGI	ERS473191	ERR525856	ERS473191	102337935	134495
JGI	ERS473348	ERR526013	ERS473348	102319504	109024
JGI	SRS019267	SRR061150,SRR061154	SRS019267	102191836	132323
JGI	SRS294997	SRR413741	SRS294997	102079046	133452
JGI	ERS396469	ERR414424,ERR414705	ERS396469	101984267	137939
JGI	SRS294861	SRR413605	SRS294861	101896982	125966
JGI	SRS1719150	SRR4305094	SRS1719150	101871309	175549
JGI	SRS294812	SRR413556	SRS294812	101854097	129701
JGI	SRS259485	SRR341632	SRS259485	101531482	146535
JGI	SRS259439	SRR341586	SRS259439	101468258	167631
JGI	ERS608512	ERR688444,ERR688591	ERS608512	101433483	124438
JGI	ERS608501	ERR688390,ERR688537	ERS608501	101173071	126545
JGI	SRS259448	SRR341595	SRS259448	101159890	159482
JGI	SRS2320660	SRR5763450	SRS2320660	101119051	215560
JGI	SRS259506	SRR341653	SRS259506	100669029	147622
JGI	SRS294850	SRR413594	SRS294850	100614584	132967
JGI	SRS1170811	SRR2938152,SRR2938430	SRS1170811	100575350	167126
JGI	SRS294911	SRR413655	SRS294911	100491818	153003
JGI	SRS294908	SRR413652	SRS294908	100465788	152099
JGI	ERS473275	ERR525940	ERS473275	100370018	129883
JGI	SRS1170845	SRR2938396,SRR2938118	SRS1170845	100320723	162520
JGI	SRS1719408	SRR4305355	SRS1719408	100262481	143938
JGI	ERS473151	ERR525816	ERS473151	100119334	116521
JGI	SRS021219	SRR527948,SRR527960,SRR527994,SRR528076,SRR528119,SRR528167,SRR528252,SRR528296,SRR528328,SRR528376,SRR528409,SRR528452,SRR528504	SRS021219	99977801	121798
JGI	ERS473107	ERR525772	ERS473107	99947220	121629
JGI	SRS259575	SRR341722	SRS259575	99860511	130835
JGI	ERS473024	ERR525689	ERS473024	99834810	133651
JGI	SRS1170745	SRR2938496,SRR2938211	SRS1170745	99766905	165151
JGI	SRS018133	SRR061973,SRR061974	SRS018133	99503509	118682
JGI	SRS1735570	SRR4408141	SRS1735570	99491327	142694
JGI	SRS1170711	SRR2938530,SRR2938245	SRS1170711	99458126	158403
JGI	SRS1735657	SRR4408228	SRS1735657	99442258	138323
JGI	SRS294833	SRR413577	SRS294833	99397033	129642
JGI	ERS473281	ERR525946	ERS473281	99326533	115576
JGI	SRS476119	SRR2244385,SRR2222384,SRR2222084,SRR2222314,SRR2228554,SRR2237366,SRR2236448,SRR2251639,SRR2236778,SRR2249328,SRR2245523,SRR2221967,SRR2222361,SRR2251642,SRR2228226,SRR2221968	SRS476119	99292275	155259
JGI	SRS1719518	SRR4305467	SRS1719518	99157121	163811
JGI	ERS608571	ERR688468,ERR688615	ERS608571	99077425	130415
JGI	ERS473331	ERR525996	ERS473331	99059715	116898
JGI	SRS1170829	SRR2938412,SRR2938134	SRS1170829	99054999	178195
JGI	SRS255121	SRR1166696,SRR1166405,SRR1162503,SRR1952287	SRS255121	98771816	134065
JGI	SRS1735683	SRR4408253	SRS1735683	98736300	173609
JGI	ERS396425	ERR414375,ERR414656	ERS396425	98670437	112941
JGI	ERS473307	ERR525972	ERS473307	98636693	115265
JGI	SRS294925	SRR413669	SRS294925	98579463	167317
JGI	SRS2320655	SRR5763455	SRS2320655	98485588	190770
JGI	SRS259490	SRR341637	SRS259490	98167948	147632
JGI	SRS1170781	SRR2938460,SRR2938182	SRS1170781	98112598	162321
JGI	SRS294829	SRR413573	SRS294829	98096806	116456
JGI	SRS294959	SRR413703	SRS294959	97698511	119235
JGI	SRS1170757	SRR2938199,SRR2938484	SRS1170757	97626305	157098
JGI	SRS049900	SRR066421	SRS049900	97603087	146650
JGI	SRS476871	SRR2227972,SRR2227863,SRR2227856,SRR2193889,SRR2227839	SRS476871	97404323	152820
JGI	SRS294867	SRR413611	SRS294867	97244599	136904
JGI	ERS396294	ERR414232,ERR414513	ERS396294	97218629	132553
JGI	ERS473216	ERR525881	ERS473216	97095799	116733
JGI	ERS473044	ERR525709	ERS473044	97003121	113231
JGI	ERS473319	ERR525984	ERS473319	96986495	111434
JGI	SRS294972	SRR413716	SRS294972	96559950	136575
JGI	ERS396466	ERR414419,ERR414700	ERS396466	96536625	122410
JGI	SRS259498	SRR341645	SRS259498	96506012	156376
JGI	SRS1735672	SRR4408243	SRS1735672	96457121	144139
JGI	SRS018575	SRR061568,SRR061569	SRS018575	96280234	138971
JGI	SRS820584	SRR1761676,SRR1761734	SRS820584	96257021	129908
JGI	SRS1170700	SRR2938541,SRR2938256	SRS1170700	96174723	160492
JGI	SRS259571	SRR341718	SRS259571	96121528	129327
JGI	SRS1735708	SRR4408279	SRS1735708	96069238	140545
JGI	ERS473395	ERR526060	ERS473395	95890219	135819
JGI	SRS1170712	SRR2938244,SRR2938529	SRS1170712	95839979	156318
JGI	SRS1735700	SRR4408271	SRS1735700	95553246	140725
JGI	SRS1735653	SRR4408224	SRS1735653	95528134	193675
JGI	SRS1170761	SRR2938480,SRR2937624	SRS1170761	95262616	154845
JGI	ERS473419	ERR526084	ERS473419	95159133	110601
JGI	SRS142505	SRR514269	SRS142505	95072019	132354
JGI	SRS259531	SRR341678	SRS259531	95023616	125305
JGI	SRS1735470	SRR4408035	SRS1735470	94891455	164370
JGI	SRS1719520	SRR4305466	SRS1719520	94867139	136043
JGI	SRS1735702	SRR4408273	SRS1735702	94782661	141223
JGI	ERS608609	ERR688424,ERR688571	ERS608609	94657164	119232
JGI	SRS255128	SRR1166690,SRR1166543,SRR1162525,SRR1952280	SRS255128	94495695	121440
JGI	SRS294846	SRR413590	SRS294846	94401090	136278
JGI	SRS023176	SRR059900,SRR059901	SRS023176	94382244	114553
JGI	ERS473035	ERR525700	ERS473035	94297471	120254
JGI	SRS259447	SRR341594	SRS259447	94282596	137562
JGI	ERS473199	ERR525864	ERS473199	94203572	120679
JGI	ERS473261	ERR525926	ERS473261	94096889	98772
JGI	SRS294886	SRR413630	SRS294886	93926949	125500
JGI	SRS259546	SRR341693	SRS259546	93871919	121516
JGI	SRS1735452	SRR4408017	SRS1735452	93528288	144473
JGI	ERS473078	ERR525743	ERS473078	93467257	108364
JGI	SRS259436	SRR341583	SRS259436	93464048	167290
JGI	SRS283234	SRR1159943,SRR1952468	SRS283234	93401774	136168
JGI	SRS147022	SRR514206	SRS147022	93361790	137602
JGI	ERS473375	ERR526040	ERS473375	93361462	116700
JGI	ERS608532	ERR688498,ERR688645	ERS608532	93259570	108333
JGI	SRS259465	SRR341612	SRS259465	93215397	145439
JGI	SRS259521	SRR341668	SRS259521	93126889	104047
JGI	SRS1719218	SRR4305161	SRS1719218	93114083	128492
JGI	SRS259573	SRR341720	SRS259573	93014646	142351
JGI	ERS473363	ERR526028	ERS473363	92904802	114722
JGI	SRS1170701	SRR2938255,SRR2938540	SRS1170701	92866857	158812
JGI	SRS1719206	SRR4305150	SRS1719206	92847697	166939
JGI	SRS259467	SRR341614	SRS259467	92794446	162110
JGI	SRS1735706	SRR4408277	SRS1735706	92763910	153634
JGI	SRS1170813	SRR2938428,SRR2938150	SRS1170813	92690186	168446
JGI	SRS259483	SRR341630	SRS259483	92686293	165337
JGI	SRS016753	SRR059830,SRR059831	SRS016753	92483279	115231
JGI	SRS1596838	SRR3993025	SRS1596838	92110386	122478
JGI	SRS075021	SRR1564215,SRR1565880,SRR1568867,SRR1568908,SRR1568984,SRR1569004,SRR1569232,SRR1569267,SRR1569327,SRR1569402,SRR1570123,SRR1571197	SRS075021	92109669	114440
JGI	ERS235587	ERR260223	ERS235587	91952240	166172
JGI	SRS058723	SRR063470,SRR063471	SRS058723	91830245	126287
JGI	SRS259481	SRR341628	SRS259481	91758640	157061
JGI	SRS077589	SRR1031247,SRR1031348,SRR1031368,SRR1031395,SRR1031478,SRR1031582,SRR1031774,SRR1031852	SRS077589	91631589	111724
JGI	ERS473225	ERR525890	ERS473225	91558020	113373
JGI	SRS259437	SRR341584	SRS259437	91528958	134469
JGI	SRS1719497	SRR4305444	SRS1719497	91438515	130461
JGI	SRS1719486	SRR4305432	SRS1719486	91371498	125130
JGI	SRS014313	SRR063468,SRR063469	SRS014313	91301845	135643
JGI	SRS1719519	SRR4305465	SRS1719519	91271178	154458
JGI	SRS1170718	SRR2938238,SRR2938523	SRS1170718	91169051	166058
JGI	SRS294928	SRR413672	SRS294928	91120507	132887
JGI	ERS608620	ERR688366,ERR688513	ERS608620	91064533	131705
JGI	SRS294973	SRR413717	SRS294973	90603549	126475
JGI	SRS1719507	SRR4305454	SRS1719507	90538684	117932
JGI	SRS064662	SRR1564206,SRR1564400,SRR1565325,SRR1565326,SRR1565757,SRR1565759,SRR1568966,SRR1569002,SRR1569010,SRR1569421,SRR1569983,SRR1571162	SRS064662	90490719	135146
JGI	SRS476609	SRR2237011,SRR2193357,SRR2237356,SRR2237708,SRR2237570	SRS476609	90406195	147559
JGI	SRS1170809	SRR2938432,SRR2938154	SRS1170809	90395281	142446
JGI	ERS473052	ERR525717	ERS473052	90330595	113365
JGI	SRS259493	SRR341640	SRS259493	90129908	136699
JGI	SRS1719483	SRR4305431	SRS1719483	90037894	178615
JGI	SRS1170780	SRR2938462,SRR2938184	SRS1170780	90027930	139829
JGI	SRS1170777	SRR2938464,SRR2938186	SRS1170777	89993490	158264
JGI	SRS1719382	SRR4305328	SRS1719382	89982090	152493
JGI	ERS473347	ERR526012	ERS473347	89907552	105798
JGI	SRS1170821	SRR2938142,SRR2938420	SRS1170821	89835612	140923
JGI	SRS1170824	SRR2938417,SRR2938139	SRS1170824	89824527	149102
JGI	SRS311462	SRR1158935,SRR1162626,SRR1952482	SRS311462	89740190	122319
JGI	ERS473383	ERR526048	ERS473383	89561767	110942
JGI	SRS2320657	SRR5763452	SRS2320657	89515236	189799
JGI	SRS074670	SRR527889,SRR527938,SRR527978,SRR528006,SRR528105,SRR528141,SRR528197,SRR528267,SRR528314,SRR528338,SRR528416,SRR528476,SRR528534	SRS074670	89432492	117884
JGI	ERS396514	ERR414474,ERR414755	ERS396514	89425021	102284
JGI	SRS820576	SRR1761664,SRR1761722	SRS820576	89396412	159630
JGI	SRS1719504	SRR4305452	SRS1719504	89392242	142657
JGI	ERS608573	ERR688413,ERR688560	ERS608573	89259725	119867
JGI	SRS294910	SRR413654	SRS294910	89241929	123217
JGI	SRS294866	SRR413610	SRS294866	89232665	117512
JGI	SRS883028	SRR1930140	SRS883028	89188482	142339
JGI	ERS235580	ERR260216	ERS235580	89154954	167133
JGI	SRS1719251	SRR4305194	SRS1719251	89120824	139067
JGI	SRS1735680	SRR4408251	SRS1735680	89070828	161906
JGI	ERS608561	ERR688441,ERR688588	ERS608561	89063977	107468
JGI	SRS1719573	SRR4305520	SRS1719573	89028832	147198
JGI	ERS608530	ERR688410,ERR688557	ERS608530	88917285	117077
JGI	SRS259476	SRR341623	SRS259476	88902715	154649
JGI	SRS259492	SRR341639	SRS259492	88865884	119968
JGI	SRS017859	SRR1564190,SRR1564311,SRR1568845,SRR1568850,SRR1569306,SRR1569410,SRR1569411,SRR1570099,SRR1571071,SRR1571116,SRR1571622,SRR1571680	SRS017859	88814612	121054
JGI	SRS1735710	SRR4408281	SRS1735710	88739997	138347
JGI	SRS1170812	SRR2938151,SRR2938429	SRS1170812	88692755	148476
JGI	ERS608490	ERR688447,ERR688594	ERS608490	88292142	119968
JGI	SRS1170817	SRR2938145,SRR2938423	SRS1170817	88267812	153207
JGI	SRS144753	SRR1564241	SRS144753	88254826	150572
JGI	SRS1719151	SRR4305095	SRS1719151	88239210	149010
JGI	SRS1735531	SRR4408096	SRS1735531	88194962	156295
JGI	SRS295021	SRR413765	SRS295021	87976913	107178
JGI	SRS294947	SRR413691	SRS294947	87805090	119406
JGI	SRS1170773	SRR2938467,SRR2938189	SRS1170773	87729145	134809
JGI	SRS294914	SRR413658	SRS294914	87687456	106512
JGI	SRS294905	SRR413649	SRS294905	87677985	108747
JGI	SRS255860	SRR1162584,SRR1162564,SRR1166693,SRR1952308	SRS255860	87655542	116934
JGI	SRS1719266	SRR4305211	SRS1719266	87628396	132361
JGI	SRS1719179	SRR4305123	SRS1719179	87606411	152535
JGI	ERS473339	ERR526004	ERS473339	87555652	111935
[truncated: 16,272 more rows]

## Sheet: S4
sample_accession	country_name	country_code	sex	age
SRS1634634	Italy	ITA	female	0.25
SRS1634635	Italy	ITA	male	0.25
SRS1634645	Italy	ITA	male	0.25
SRS1634652	Italy	ITA	male	1
SRS1634654	Italy	ITA	male	1
SRS1634653	Italy	ITA	male	1
SRS1634655	Italy	ITA	male	1
SRS1634656	Italy	ITA	male	1
SRS1634657	Italy	ITA	female	1
SRS1634658	Italy	ITA	female	1
SRS1634636	Italy	ITA	female	1
SRS1634637	Italy	ITA	female	1
SRS1634638	Italy	ITA	female	1
SRS1634640	Italy	ITA	female	1
SRS1634641	Italy	ITA	female	1
SRS1634642	Italy	ITA	female	1
ERS473033	Sweden	SWE	male	0.003
ERS473034	Sweden	SWE	female	31
ERS473028	Sweden	SWE	male	0.301
ERS473023	Sweden	SWE	male	1.041
ERS473245	Sweden	SWE	male	0.005
ERS473244	Sweden	SWE	male	0.348
ERS473243	Sweden	SWE	male	0.995
ERS473246	Sweden	SWE	female	31
ERS473289	Sweden	SWE	male	0.014
ERS473284	Sweden	SWE	male	0.362
ERS473279	Sweden	SWE	male	0.995
ERS473290	Sweden	SWE	female	31
ERS473413	Sweden	SWE	female	0.016
ERS473412	Sweden	SWE	female	0.351
ERS473411	Sweden	SWE	female	1.011
ERS473414	Sweden	SWE	female	31
ERS473054	Sweden	SWE	male	0.003
ERS473053	Sweden	SWE	male	0.367
ERS473052	Sweden	SWE	male	1.003
ERS473055	Sweden	SWE	female	31
ERS473181	Sweden	SWE	female	0.005
ERS473180	Sweden	SWE	female	0.342
ERS473179	Sweden	SWE	female	1.121
ERS473182	Sweden	SWE	female	31
ERS473301	Sweden	SWE	female	0.005
ERS473300	Sweden	SWE	female	0.348
ERS473299	Sweden	SWE	female	0.984
ERS473302	Sweden	SWE	female	31
ERS473333	Sweden	SWE	female	0.005
ERS473332	Sweden	SWE	female	0.342
ERS473331	Sweden	SWE	female	1.011
ERS473334	Sweden	SWE	female	31
ERS473026	Sweden	SWE	female	0.008
ERS473025	Sweden	SWE	female	0.342
ERS473024	Sweden	SWE	female	1.011
ERS473027	Sweden	SWE	female	31
ERS473042	Sweden	SWE	female	0.005
ERS473037	Sweden	SWE	female	0.304
ERS473036	Sweden	SWE	female	1.03
ERS473043	Sweden	SWE	female	31
ERS473059	Sweden	SWE	female	0.003
ERS473058	Sweden	SWE	female	0.332
ERS473057	Sweden	SWE	female	0.997
ERS473060	Sweden	SWE	female	31
ERS473067	Sweden	SWE	male	0.008
ERS473066	Sweden	SWE	male	0.337
ERS473065	Sweden	SWE	male	0.997
ERS473068	Sweden	SWE	female	31
ERS473087	Sweden	SWE	male	0.011
ERS473085	Sweden	SWE	male	0.334
ERS473078	Sweden	SWE	male	1.025
ERS473088	Sweden	SWE	female	31
ERS473138	Sweden	SWE	male	0.025
ERS473137	Sweden	SWE	male	0.351
ERS473136	Sweden	SWE	male	1.005
ERS473139	Sweden	SWE	female	31
ERS473153	Sweden	SWE	female	0.005
ERS473152	Sweden	SWE	female	0.329
ERS473151	Sweden	SWE	female	1.027
ERS473154	Sweden	SWE	female	31
ERS473071	Sweden	SWE	female	0.022
ERS473070	Sweden	SWE	female	0.332
ERS473069	Sweden	SWE	female	0.989
ERS473072	Sweden	SWE	female	31
ERS473204	Sweden	SWE	male	0.332
ERS473203	Sweden	SWE	male	1.003
ERS473206	Sweden	SWE	female	31
ERS473241	Sweden	SWE	male	0.008
ERS473240	Sweden	SWE	male	0.334
ERS473239	Sweden	SWE	male	1.019
ERS473242	Sweden	SWE	female	31
ERS473325	Sweden	SWE	female	0.014
ERS473324	Sweden	SWE	female	0.318
ERS473323	Sweden	SWE	female	0.997
ERS473326	Sweden	SWE	female	31
ERS473341	Sweden	SWE	male	0.008
ERS473340	Sweden	SWE	male	0.342
ERS473339	Sweden	SWE	male	1.003
ERS473342	Sweden	SWE	female	31
ERS473345	Sweden	SWE	male	0.016
ERS473344	Sweden	SWE	male	0.326
ERS473343	Sweden	SWE	male	1.016
ERS473346	Sweden	SWE	female	31
ERS473357	Sweden	SWE	female	0.005
ERS473356	Sweden	SWE	female	0.34
ERS473355	Sweden	SWE	female	0.984
ERS473358	Sweden	SWE	female	31
ERS473361	Sweden	SWE	male	0.008
ERS473360	Sweden	SWE	male	0.411
ERS473359	Sweden	SWE	male	1.011
ERS473362	Sweden	SWE	female	31
ERS473365	Sweden	SWE	female	0.022
ERS473364	Sweden	SWE	female	0.348
ERS473363	Sweden	SWE	female	1.025
ERS473366	Sweden	SWE	female	31
ERS473401	Sweden	SWE	male	0.005
ERS473400	Sweden	SWE	male	0.329
ERS473399	Sweden	SWE	male	1
ERS473402	Sweden	SWE	female	31
ERS473417	Sweden	SWE	female	0.014
ERS473416	Sweden	SWE	female	0.321
ERS473415	Sweden	SWE	female	1.005
ERS473418	Sweden	SWE	female	31
ERS473093	Sweden	SWE	male	0.011
ERS473056	Sweden	SWE	male	0.312
ERS473035	Sweden	SWE	male	1.036
ERS473094	Sweden	SWE	female	31
ERS473031	Sweden	SWE	male	0.014
ERS473030	Sweden	SWE	male	0.323
ERS473032	Sweden	SWE	female	31
ERS473040	Sweden	SWE	male	0.003
ERS473039	Sweden	SWE	male	0.337
ERS473038	Sweden	SWE	male	1.003
ERS473041	Sweden	SWE	female	31
ERS473050	Sweden	SWE	male	0.03
ERS473049	Sweden	SWE	male	0.34
ERS473048	Sweden	SWE	male	1.011
ERS473051	Sweden	SWE	female	31
ERS473080	Sweden	SWE	female	0.008
ERS473079	Sweden	SWE	female	0.326
ERS473077	Sweden	SWE	female	0.978
ERS473081	Sweden	SWE	female	31
ERS473084	Sweden	SWE	female	0.008
ERS473083	Sweden	SWE	female	0.342
ERS473082	Sweden	SWE	female	0.986
ERS473086	Sweden	SWE	female	31
ERS473091	Sweden	SWE	male	0.005
ERS473090	Sweden	SWE	male	0.312
ERS473089	Sweden	SWE	male	1.085
ERS473092	Sweden	SWE	female	31
ERS473097	Sweden	SWE	female	0.022
ERS473096	Sweden	SWE	female	0.329
ERS473095	Sweden	SWE	female	1.044
ERS473098	Sweden	SWE	female	31
ERS473105	Sweden	SWE	male	0.022
ERS473104	Sweden	SWE	male	0.34
ERS473103	Sweden	SWE	male	1.033
ERS473106	Sweden	SWE	female	31
ERS473109	Sweden	SWE	male	0.003
ERS473108	Sweden	SWE	male	0.342
ERS473107	Sweden	SWE	male	1.016
ERS473110	Sweden	SWE	female	31
ERS473113	Sweden	SWE	male	0.014
ERS473112	Sweden	SWE	male	0.337
ERS473111	Sweden	SWE	male	1
ERS473114	Sweden	SWE	female	31
ERS473121	Sweden	SWE	female	0.008
ERS473120	Sweden	SWE	female	0.356
ERS473119	Sweden	SWE	female	0.981
ERS473122	Sweden	SWE	female	31
ERS473125	Sweden	SWE	male	0.005
ERS473124	Sweden	SWE	male	0.351
ERS473123	Sweden	SWE	male	0.992
ERS473126	Sweden	SWE	female	31
ERS473129	Sweden	SWE	male	0.008
ERS473128	Sweden	SWE	male	0.323
ERS473127	Sweden	SWE	male	1.055
ERS473130	Sweden	SWE	female	31
ERS473133	Sweden	SWE	male	0.003
ERS473132	Sweden	SWE	male	0.315
ERS473131	Sweden	SWE	male	0.995
ERS473134	Sweden	SWE	female	31
ERS473143	Sweden	SWE	female	0.03
ERS473142	Sweden	SWE	female	0.34
ERS473141	Sweden	SWE	female	1.019
ERS473144	Sweden	SWE	female	31
ERS473147	Sweden	SWE	male	0.008
ERS473146	Sweden	SWE	male	0.326
ERS473145	Sweden	SWE	male	1.016
ERS473148	Sweden	SWE	female	31
ERS473157	Sweden	SWE	female	0
ERS473156	Sweden	SWE	female	0.329
ERS473155	Sweden	SWE	female	1.005
ERS473158	Sweden	SWE	female	31
ERS473165	Sweden	SWE	male	0.011
ERS473164	Sweden	SWE	male	0.351
ERS473163	Sweden	SWE	male	1.022
ERS473166	Sweden	SWE	female	31
ERS473169	Sweden	SWE	female	0.019
ERS473168	Sweden	SWE	female	0.321
ERS473167	Sweden	SWE	female	1.003
ERS473170	Sweden	SWE	female	31
ERS473185	Sweden	SWE	female	0.005
ERS473184	Sweden	SWE	female	0.334
ERS473183	Sweden	SWE	female	1.055
ERS473186	Sweden	SWE	female	31
ERS473189	Sweden	SWE	male	0.011
ERS473188	Sweden	SWE	female	0.345
ERS473187	Sweden	SWE	female	0.997
ERS473190	Sweden	SWE	female	31
ERS473193	Sweden	SWE	female	0.025
ERS473192	Sweden	SWE	male	0.334
ERS473191	Sweden	SWE	male	0.997
ERS473194	Sweden	SWE	female	31
ERS473197	Sweden	SWE	female	0.005
ERS473196	Sweden	SWE	female	0.334
ERS473195	Sweden	SWE	female	0.997
ERS473198	Sweden	SWE	female	31
ERS473209	Sweden	SWE	female	0.008
ERS473208	Sweden	SWE	female	0.332
ERS473207	Sweden	SWE	female	1.03
ERS473210	Sweden	SWE	female	31
ERS473213	Sweden	SWE	female	0.005
ERS473212	Sweden	SWE	female	0.337
ERS473211	Sweden	SWE	female	1.019
ERS473214	Sweden	SWE	female	31
ERS473229	Sweden	SWE	female	0.005
ERS473220	Sweden	SWE	female	0.356
ERS473215	Sweden	SWE	female	1.041
ERS473230	Sweden	SWE	female	31
ERS473237	Sweden	SWE	male	0.019
ERS473232	Sweden	SWE	male	0.334
ERS473231	Sweden	SWE	male	1.019
ERS473238	Sweden	SWE	female	31
ERS473235	Sweden	SWE	male	0.008
ERS473234	Sweden	SWE	female	0.323
ERS473233	Sweden	SWE	female	1.014
ERS473236	Sweden	SWE	female	31
ERS473249	Sweden	SWE	NULL	0.01
ERS473248	Sweden	SWE	male	0.34
ERS473247	Sweden	SWE	male	1.016
ERS473250	Sweden	SWE	female	31
ERS473257	Sweden	SWE	male	0.022
ERS473256	Sweden	SWE	male	0.315
ERS473255	Sweden	SWE	male	1
ERS473258	Sweden	SWE	female	31
ERS473269	Sweden	SWE	female	0.003
ERS473268	Sweden	SWE	female	0.337
ERS473267	Sweden	SWE	female	0.989
ERS473270	Sweden	SWE	female	31
ERS473273	Sweden	SWE	female	0.016
ERS473272	Sweden	SWE	female	0.337
ERS473271	Sweden	SWE	female	0.986
ERS473274	Sweden	SWE	female	31
ERS473282	Sweden	SWE	male	0.014
ERS473281	Sweden	SWE	male	0.329
ERS473280	Sweden	SWE	male	0.997
ERS473283	Sweden	SWE	female	31
ERS473293	Sweden	SWE	female	0.003
ERS473292	Sweden	SWE	female	0.312
ERS473291	Sweden	SWE	female	0.997
ERS473294	Sweden	SWE	female	31
ERS473297	Sweden	SWE	male	0.008
ERS473296	Sweden	SWE	male	0.332
ERS473295	Sweden	SWE	male	0.981
ERS473298	Sweden	SWE	female	31
ERS473305	Sweden	SWE	female	0.011
ERS473304	Sweden	SWE	female	0.359
ERS473303	Sweden	SWE	female	0.986
ERS473306	Sweden	SWE	female	31
ERS473309	Sweden	SWE	male	0.008
ERS473308	Sweden	SWE	male	0.348
ERS473307	Sweden	SWE	male	1.005
ERS473310	Sweden	SWE	female	31
ERS473317	Sweden	SWE	female	0.003
ERS473316	Sweden	SWE	female	0.332
ERS473315	Sweden	SWE	female	1.005
ERS473318	Sweden	SWE	female	31
ERS473321	Sweden	SWE	female	0.005
ERS473320	Sweden	SWE	female	0.323
ERS473319	Sweden	SWE	female	1.016
ERS473322	Sweden	SWE	female	31
ERS473349	Sweden	SWE	female	0.011
ERS473348	Sweden	SWE	female	0.337
ERS473347	Sweden	SWE	female	0.973
ERS473350	Sweden	SWE	female	31
ERS473353	Sweden	SWE	male	0.025
ERS473352	Sweden	SWE	male	0.326
ERS473351	Sweden	SWE	male	0.997
ERS473354	Sweden	SWE	female	31
ERS473369	Sweden	SWE	female	0.011
ERS473368	Sweden	SWE	female	0.364
ERS473367	Sweden	SWE	female	1.019
ERS473370	Sweden	SWE	female	31
ERS473377	Sweden	SWE	female	0.003
ERS473376	Sweden	SWE	female	0.315
ERS473375	Sweden	SWE	female	0.964
ERS473378	Sweden	SWE	female	31
ERS473381	Sweden	SWE	female	0.005
ERS473380	Sweden	SWE	female	0.332
ERS473379	Sweden	SWE	NULL	1.02
ERS473382	Sweden	SWE	female	31
ERS473407	Sweden	SWE	male	0.019
ERS473406	Sweden	SWE	male	0.329
ERS473405	Sweden	SWE	male	0.995
ERS473408	Sweden	SWE	female	31
ERS473046	Sweden	SWE	female	0.003
ERS473045	Sweden	SWE	female	0.348
ERS473044	Sweden	SWE	female	1
ERS473047	Sweden	SWE	female	31
ERS473063	Sweden	SWE	female	0
ERS473062	Sweden	SWE	female	0.351
ERS473061	Sweden	SWE	female	1
ERS473064	Sweden	SWE	female	31
ERS473101	Sweden	SWE	female	0.008
ERS473100	Sweden	SWE	female	0.307
ERS473099	Sweden	SWE	female	0.978
ERS473102	Sweden	SWE	female	31
ERS473117	Sweden	SWE	female	0.003
ERS473116	Sweden	SWE	female	0.334
ERS473115	Sweden	SWE	female	0.981
ERS473118	Sweden	SWE	female	31
ERS473201	Sweden	SWE	male	0.003
ERS473200	Sweden	SWE	female	0.332
ERS473199	Sweden	SWE	female	0.984
ERS473202	Sweden	SWE	female	31
ERS473262	Sweden	SWE	female	0.011
ERS473261	Sweden	SWE	female	0.312
ERS473259	Sweden	SWE	female	0.981
ERS473263	Sweden	SWE	female	31
ERS473329	Sweden	SWE	female	0.019
ERS473328	Sweden	SWE	female	0.329
ERS473327	Sweden	SWE	female	1.011
ERS473330	Sweden	SWE	female	31
ERS473373	Sweden	SWE	female	0.003
ERS473372	Sweden	SWE	female	0.329
ERS473371	Sweden	SWE	female	0.962
ERS473374	Sweden	SWE	female	31
ERS473421	Sweden	SWE	male	0.005
ERS473420	Sweden	SWE	male	0.353
ERS473419	Sweden	SWE	male	1.041
ERS473422	Sweden	SWE	female	31
ERS473075	Sweden	SWE	female	0.019
ERS473074	Sweden	SWE	female	0.34
ERS473076	Sweden	SWE	female	31
ERS473149	Sweden	SWE	male	0.014
ERS473140	Sweden	SWE	male	0.326
ERS473135	Sweden	SWE	male	1.03
ERS473150	Sweden	SWE	female	31
ERS473161	Sweden	SWE	male	0.003
ERS473160	Sweden	SWE	male	0.326
ERS473159	Sweden	SWE	male	1.005
ERS473162	Sweden	SWE	female	31
ERS473218	Sweden	SWE	female	0.008
ERS473217	Sweden	SWE	female	0.326
ERS473216	Sweden	SWE	female	1.008
ERS473219	Sweden	SWE	female	31
ERS473223	Sweden	SWE	female	0.005
ERS473222	Sweden	SWE	female	0.301
ERS473221	Sweden	SWE	female	1.003
ERS473224	Sweden	SWE	female	31
ERS473227	Sweden	SWE	female	0.027
ERS473226	Sweden	SWE	female	0.332
ERS473225	Sweden	SWE	female	0.997
ERS473228	Sweden	SWE	female	31
ERS473253	Sweden	SWE	male	0.011
ERS473252	Sweden	SWE	male	0.34
ERS473251	Sweden	SWE	male	0.989
ERS473254	Sweden	SWE	female	31
ERS473265	Sweden	SWE	female	0.008
ERS473264	Sweden	SWE	female	0.362
ERS473260	Sweden	SWE	female	1.008
ERS473266	Sweden	SWE	female	31
ERS473277	Sweden	SWE	female	0
ERS473276	Sweden	SWE	female	0.337
ERS473275	Sweden	SWE	female	0.986
ERS473278	Sweden	SWE	female	31
ERS473287	Sweden	SWE	male	0.005
ERS473286	Sweden	SWE	male	0.334
ERS473285	Sweden	SWE	male	1
ERS473288	Sweden	SWE	female	31
ERS473337	Sweden	SWE	male	0.016
ERS473336	Sweden	SWE	male	0.345
ERS473335	Sweden	SWE	male	1.005
ERS473338	Sweden	SWE	female	31
ERS473385	Sweden	SWE	male	0.003
ERS473384	Sweden	SWE	male	0.329
ERS473383	Sweden	SWE	male	1.09
ERS473386	Sweden	SWE	female	31
ERS473397	Sweden	SWE	female	0.011
ERS473396	Sweden	SWE	female	0.326
ERS473395	Sweden	SWE	female	1.016
ERS473398	Sweden	SWE	female	31
ERS473409	Sweden	SWE	female	0.005
ERS473404	Sweden	SWE	female	0.315
ERS473403	Sweden	SWE	female	0.984
ERS473410	Sweden	SWE	female	31
ERS473073	Sweden	SWE	female	0.992
ERS473392	Sweden	SWE	male	0.359
ERS473389	Sweden	SWE	male	0.005
ERS473390	Sweden	SWE	female	31
ERS473172	Sweden	SWE	female	0.334
ERS473393	Sweden	SWE	male	0.008
ERS473394	Sweden	SWE	female	31
ERS473391	Sweden	SWE	male	1.036
ERS473171	Sweden	SWE	female	0.997
ERS473029	Sweden	SWE	male	0.97
ERS473388	Sweden	SWE	male	0.318
ERS473176	Sweden	SWE	NULL	0.33
ERS473177	Sweden	SWE	female	0.033
ERS473175	Sweden	SWE	NULL	1
ERS473178	Sweden	SWE	NULL	1
ERS473311	Sweden	SWE	NULL	1
ERS473314	Sweden	SWE	NULL	1
ERS473387	Sweden	SWE	male	0.967
ERS473313	Sweden	SWE	NULL	1
ERS473205	Sweden	SWE	female	0.005
ERS473173	Sweden	SWE	female	0.005
ERS473312	Sweden	SWE	NULL	0.33
ERS473174	Sweden	SWE	female	31
ERS554204	Sweden	SWE	NULL	23
ERS554226	Sweden	SWE	NULL	25
ERS554228	Sweden	SWE	NULL	28
ERS554230	Sweden	SWE	NULL	23
ERS554248	Sweden	SWE	NULL	24
ERS554250	Sweden	SWE	NULL	25
ERS554254	Sweden	SWE	NULL	25
ERS554256	Sweden	SWE	NULL	28
ERS554258	Sweden	SWE	NULL	25
ERS554238	Sweden	SWE	NULL	28
ERS554214	Sweden	SWE	NULL	24
ERS554261	Sweden	SWE	NULL	28
ERS554212	Sweden	SWE	NULL	24
ERS554218	Sweden	SWE	NULL	25
ERS554192	Sweden	SWE	NULL	25
ERS554194	Sweden	SWE	NULL	25
ERS554196	Sweden	SWE	NULL	26
ERS554208	Sweden	SWE	NULL	24
ERS554210	Sweden	SWE	NULL	26
ERS554216	Sweden	SWE	NULL	25
ERS554232	Sweden	SWE	NULL	25
ERS554234	Sweden	SWE	NULL	23
ERS554236	Sweden	SWE	NULL	29
ERS554246	Sweden	SWE	NULL	23
ERS554198	Sweden	SWE	NULL	23
ERS554202	Sweden	SWE	NULL	22
ERS554206	Sweden	SWE	NULL	23
ERS554220	Sweden	SWE	NULL	24
ERS554222	Sweden	SWE	NULL	27
ERS554224	Sweden	SWE	NULL	28
ERS554252	Sweden	SWE	NULL	26
ERS554200	Sweden	SWE	NULL	34
ERS554244	Sweden	SWE	NULL	24
ERS554240	Sweden	SWE	NULL	28
ERS554242	Sweden	SWE	NULL	29
ERS554205	Sweden	SWE	NULL	23
ERS554227	Sweden	SWE	NULL	25
ERS554229	Sweden	SWE	NULL	28
ERS554231	Sweden	SWE	NULL	23
ERS554249	Sweden	SWE	NULL	24
ERS554251	Sweden	SWE	NULL	25
ERS554255	Sweden	SWE	NULL	25
ERS554257	Sweden	SWE	NULL	28
ERS554259	Sweden	SWE	NULL	25
ERS554239	Sweden	SWE	NULL	28
ERS554215	Sweden	SWE	NULL	24
ERS554260	Sweden	SWE	NULL	28
ERS554213	Sweden	SWE	NULL	24
ERS554219	Sweden	SWE	NULL	25
ERS554193	Sweden	SWE	NULL	25
ERS554195	Sweden	SWE	NULL	25
ERS554197	Sweden	SWE	NULL	26
ERS554209	Sweden	SWE	NULL	24
ERS554211	Sweden	SWE	NULL	26
ERS554217	Sweden	SWE	NULL	25
ERS554233	Sweden	SWE	NULL	25
ERS554235	Sweden	SWE	NULL	23
ERS554237	Sweden	SWE	NULL	29
ERS554247	Sweden	SWE	NULL	23
ERS554199	Sweden	SWE	NULL	23
ERS554203	Sweden	SWE	NULL	22
ERS554207	Sweden	SWE	NULL	23
ERS554221	Sweden	SWE	NULL	24
ERS554223	Sweden	SWE	NULL	27
ERS554225	Sweden	SWE	NULL	28
ERS554253	Sweden	SWE	NULL	26
ERS554201	Sweden	SWE	NULL	34
ERS554245	Sweden	SWE	NULL	24
ERS554241	Sweden	SWE	NULL	28
ERS554243	Sweden	SWE	NULL	29
SRS475566	Fiji	FJI	NULL	NULL
SRS475694	Fiji	FJI	NULL	NULL
SRS476076	Fiji	FJI	NULL	NULL
SRS476144	Fiji	FJI	NULL	NULL
SRS475967	Fiji	FJI	NULL	NULL
SRS475698	Fiji	FJI	NULL	NULL
SRS476037	Fiji	FJI	NULL	NULL
SRS475651	Fiji	FJI	NULL	NULL
SRS475627	Fiji	FJI	NULL	NULL
SRS476019	Fiji	FJI	NULL	NULL
SRS476430	Fiji	FJI	NULL	NULL
SRS475986	Fiji	FJI	NULL	NULL
SRS475626	Fiji	FJI	NULL	NULL
SRS476096	Fiji	FJI	NULL	NULL
SRS476106	Fiji	FJI	NULL	NULL
SRS476328	Fiji	FJI	NULL	NULL
SRS476141	Fiji	FJI	NULL	NULL
SRS476021	Fiji	FJI	NULL	NULL
SRS475944	Fiji	FJI	NULL	NULL
SRS476187	Fiji	FJI	NULL	NULL
SRS476070	Fiji	FJI	NULL	NULL
SRS476125	Fiji	FJI	NULL	NULL
SRS476121	Fiji	FJI	NULL	NULL
SRS476188	Fiji	FJI	NULL	NULL
SRS476271	Fiji	FJI	NULL	NULL
SRS475586	Fiji	FJI	NULL	NULL
SRS476120	Fiji	FJI	NULL	NULL
SRS475690	Fiji	FJI	NULL	NULL
SRS476198	Fiji	FJI	NULL	NULL
SRS476274	Fiji	FJI	NULL	NULL
SRS475621	Fiji	FJI	NULL	NULL
SRS476077	Fiji	FJI	NULL	NULL
SRS476108	Fiji	FJI	NULL	NULL
SRS475925	Fiji	FJI	NULL	NULL
SRS475984	Fiji	FJI	NULL	NULL
SRS476519	Fiji	FJI	NULL	NULL
SRS475572	Fiji	FJI	NULL	NULL
SRS476290	Fiji	FJI	NULL	NULL
SRS475936	Fiji	FJI	NULL	NULL
SRS476262	Fiji	FJI	NULL	NULL
SRS476191	Fiji	FJI	NULL	NULL
SRS475990	Fiji	FJI	NULL	NULL
SRS475546	Fiji	FJI	NULL	NULL
SRS475673	Fiji	FJI	NULL	NULL
SRS476058	Fiji	FJI	NULL	NULL
SRS475920	Fiji	FJI	NULL	NULL
SRS476302	Fiji	FJI	NULL	NULL
SRS476143	Fiji	FJI	NULL	NULL
SRS476155	Fiji	FJI	NULL	NULL
SRS475702	Fiji	FJI	NULL	NULL
SRS475682	Fiji	FJI	NULL	NULL
SRS476050	Fiji	FJI	NULL	NULL
SRS476195	Fiji	FJI	NULL	NULL
SRS476100	Fiji	FJI	NULL	NULL
SRS475929	Fiji	FJI	NULL	NULL
SRS476103	Fiji	FJI	NULL	NULL
SRS476148	Fiji	FJI	NULL	NULL
SRS475994	Fiji	FJI	NULL	NULL
SRS476035	Fiji	FJI	NULL	NULL
SRS475542	Fiji	FJI	NULL	NULL
SRS475658	Fiji	FJI	NULL	NULL
SRS475723	Fiji	FJI	NULL	NULL
SRS476184	Fiji	FJI	NULL	NULL
SRS476139	Fiji	FJI	NULL	NULL
SRS475968	Fiji	FJI	NULL	NULL
SRS475625	Fiji	FJI	NULL	NULL
SRS475695	Fiji	FJI	NULL	NULL
SRS476291	Fiji	FJI	NULL	NULL
SRS475612	Fiji	FJI	NULL	NULL
SRS475981	Fiji	FJI	NULL	NULL
SRS476020	Fiji	FJI	NULL	NULL
SRS476276	Fiji	FJI	NULL	NULL
SRS476192	Fiji	FJI	NULL	NULL
SRS476295	Fiji	FJI	NULL	NULL
SRS475692	Fiji	FJI	NULL	NULL
SRS476153	Fiji	FJI	NULL	NULL
SRS476160	Fiji	FJI	NULL	NULL
SRS475933	Fiji	FJI	NULL	NULL
SRS475539	Fiji	FJI	NULL	NULL
SRS476001	Fiji	FJI	NULL	NULL
SRS475666	Fiji	FJI	NULL	NULL
SRS475545	Fiji	FJI	NULL	NULL
SRS475631	Fiji	FJI	NULL	NULL
SRS475979	Fiji	FJI	NULL	NULL
SRS475611	Fiji	FJI	NULL	NULL
SRS475598	Fiji	FJI	NULL	NULL
SRS476097	Fiji	FJI	NULL	NULL
SRS475648	Fiji	FJI	NULL	NULL
SRS476083	Fiji	FJI	NULL	NULL
SRS476270	Fiji	FJI	NULL	NULL
SRS476205	Fiji	FJI	NULL	NULL
SRS476092	Fiji	FJI	NULL	NULL
SRS476169	Fiji	FJI	NULL	NULL
SRS475664	Fiji	FJI	NULL	NULL
SRS475998	Fiji	FJI	NULL	NULL
SRS476154	Fiji	FJI	NULL	NULL
SRS476094	Fiji	FJI	NULL	NULL
SRS476278	Fiji	FJI	NULL	NULL
SRS475684	Fiji	FJI	NULL	NULL
SRS475703	Fiji	FJI	NULL	NULL
SRS475565	Fiji	FJI	NULL	NULL
SRS476164	Fiji	FJI	NULL	NULL
SRS475993	Fiji	FJI	NULL	NULL
SRS475534	Fiji	FJI	NULL	NULL
SRS475567	Fiji	FJI	NULL	NULL
SRS476014	Fiji	FJI	NULL	NULL
SRS475541	Fiji	FJI	NULL	NULL
SRS475662	Fiji	FJI	NULL	NULL
SRS476293	Fiji	FJI	NULL	NULL
SRS475624	Fiji	FJI	NULL	NULL
SRS475589	Fiji	FJI	NULL	NULL
SRS476128	Fiji	FJI	NULL	NULL
SRS475989	Fiji	FJI	NULL	NULL
SRS476518	Fiji	FJI	NULL	NULL
SRS475958	Fiji	FJI	NULL	NULL
SRS475594	Fiji	FJI	NULL	NULL
SRS475549	Fiji	FJI	NULL	NULL
SRS476287	Fiji	FJI	NULL	NULL
SRS475575	Fiji	FJI	NULL	NULL
SRS475924	Fiji	FJI	NULL	NULL
SRS476306	Fiji	FJI	NULL	NULL
SRS476267	Fiji	FJI	NULL	NULL
SRS476269	Fiji	FJI	NULL	NULL
SRS475604	Fiji	FJI	NULL	NULL
SRS475987	Fiji	FJI	NULL	NULL
SRS475667	Fiji	FJI	NULL	NULL
SRS476273	Fiji	FJI	NULL	NULL
SRS476189	Fiji	FJI	NULL	NULL
SRS476015	Fiji	FJI	NULL	NULL
SRS475613	Fiji	FJI	NULL	NULL
SRS476095	Fiji	FJI	NULL	NULL
SRS475537	Fiji	FJI	NULL	NULL
SRS476185	Fiji	FJI	NULL	NULL
SRS476104	Fiji	FJI	NULL	NULL
SRS476147	Fiji	FJI	NULL	NULL
SRS475578	Fiji	FJI	NULL	NULL
SRS476166	Fiji	FJI	NULL	NULL
SRS476167	Fiji	FJI	NULL	NULL
SRS475705	Fiji	FJI	NULL	NULL
SRS476114	Fiji	FJI	NULL	NULL
SRS476182	Fiji	FJI	NULL	NULL
SRS476098	Fiji	FJI	NULL	NULL
SRS476280	Fiji	FJI	NULL	NULL
SRS476296	Fiji	FJI	NULL	NULL
SRS477428	Fiji	FJI	NULL	NULL
SRS476183	Fiji	FJI	NULL	NULL
SRS476101	Fiji	FJI	NULL	NULL
SRS475962	Fiji	FJI	NULL	NULL
SRS475931	Fiji	FJI	NULL	NULL
SRS475585	Fiji	FJI	NULL	NULL
SRS475709	Fiji	FJI	NULL	NULL
SRS476142	Fiji	FJI	NULL	NULL
SRS476034	Fiji	FJI	NULL	NULL
SRS476213	Fiji	FJI	NULL	NULL
SRS476173	Fiji	FJI	NULL	NULL
SRS476051	Fiji	FJI	NULL	NULL
SRS475630	Fiji	FJI	NULL	NULL
SRS475997	Fiji	FJI	NULL	NULL
SRS475689	Fiji	FJI	NULL	NULL
SRS476489	Fiji	FJI	NULL	NULL
SRS476794	Fiji	FJI	NULL	NULL
SRS475722	Fiji	FJI	NULL	NULL
SRS476159	Fiji	FJI	NULL	NULL
SRS476163	Fiji	FJI	NULL	NULL
SRS476119	Fiji	FJI	NULL	NULL
SRS475980	Fiji	FJI	NULL	NULL
SRS476326	Fiji	FJI	NULL	NULL
SRS475701	Fiji	FJI	NULL	NULL
SRS475953	Fiji	FJI	NULL	NULL
SRS476211	Fiji	FJI	NULL	NULL
SRS476342	Fiji	FJI	NULL	NULL
SRS475568	Fiji	FJI	NULL	NULL
SRS1997092	China	CHN	NULL	41
SRS1997001	China	CHN	NULL	27
SRS1997091	China	CHN	NULL	52
SRS1997090	China	CHN	NULL	59
SRS1997000	China	CHN	NULL	17
SRS1996999	China	CHN	NULL	30
SRS1996998	China	CHN	NULL	56
SRS1997088	China	CHN	NULL	34
SRS1997018	China	CHN	NULL	31
SRS1997087	China	CHN	NULL	32
SRS1997086	China	CHN	NULL	51
SRS1997085	China	CHN	NULL	40
SRS1997084	China	CHN	NULL	42
SRS1997083	China	CHN	NULL	34
SRS1997081	China	CHN	NULL	31
SRS1997082	China	CHN	NULL	33
SRS1997089	China	CHN	NULL	40
SRS1997080	China	CHN	NULL	37
SRS1997078	China	CHN	NULL	35
SRS1997079	China	CHN	NULL	45
SRS1997077	China	CHN	NULL	48
SRS1996997	China	CHN	NULL	24
SRS1997076	China	CHN	NULL	35
SRS1997075	China	CHN	NULL	34
SRS1997017	China	CHN	NULL	35
SRS1996996	China	CHN	NULL	38
SRS1997074	China	CHN	NULL	24
SRS1997073	China	CHN	NULL	32
SRS1997072	China	CHN	NULL	39
SRS1997071	China	CHN	NULL	25
SRS1997070	China	CHN	NULL	48
SRS1997069	China	CHN	NULL	25
SRS1997067	China	CHN	NULL	23
SRS1997068	China	CHN	NULL	36
SRS1997066	China	CHN	NULL	28
SRS1997065	China	CHN	NULL	30
SRS1997064	China	CHN	NULL	40
SRS1997063	China	CHN	NULL	31
SRS1997062	China	CHN	NULL	46
SRS1997060	China	CHN	NULL	32
SRS1997016	China	CHN	NULL	24
SRS1997059	China	CHN	NULL	49
SRS1997058	China	CHN	NULL	24
SRS1997015	China	CHN	NULL	41
SRS1997057	China	CHN	NULL	33
SRS1997061	China	CHN	NULL	45
SRS1997056	China	CHN	NULL	40
SRS1997054	China	CHN	NULL	34
SRS1997014	China	CHN	NULL	32
SRS1997053	China	CHN	NULL	27
SRS1997052	China	CHN	NULL	38
SRS1997051	China	CHN	NULL	18
SRS1997055	China	CHN	NULL	36
SRS1997050	China	CHN	NULL	14
SRS1997013	China	CHN	NULL	31
SRS1997048	China	CHN	NULL	39
SRS1997047	China	CHN	NULL	40
SRS1997046	China	CHN	NULL	30
SRS1997045	China	CHN	NULL	28
SRS1997012	China	CHN	NULL	31
SRS1997011	China	CHN	NULL	28
SRS1997049	China	CHN	NULL	40
SRS1997044	China	CHN	NULL	30
SRS1997043	China	CHN	NULL	26
SRS1997041	China	CHN	NULL	29
SRS1997040	China	CHN	NULL	36
SRS1997039	China	CHN	NULL	45
SRS1997038	China	CHN	NULL	36
SRS1997042	China	CHN	NULL	21
SRS1997009	China	CHN	NULL	34
SRS1997035	China	CHN	NULL	35
SRS1997036	China	CHN	NULL	26
SRS1997010	China	CHN	NULL	37
SRS1997034	China	CHN	NULL	71
SRS1997033	China	CHN	NULL	27
SRS1997008	China	CHN	NULL	30
SRS1997032	China	CHN	NULL	27
SRS1997037	China	CHN	NULL	33
SRS1997031	China	CHN	NULL	32
SRS1997030	China	CHN	NULL	41
SRS1997029	China	CHN	NULL	56
SRS1997007	China	CHN	NULL	29
SRS1997028	China	CHN	NULL	39
SRS1997006	China	CHN	NULL	34
SRS1997005	China	CHN	NULL	45
SRS1997027	China	CHN	NULL	37
SRS1997004	China	CHN	NULL	40
SRS1997026	China	CHN	NULL	43
SRS1997025	China	CHN	NULL	42
SRS1997003	China	CHN	NULL	27
SRS1997002	China	CHN	NULL	19
SRS1997024	China	CHN	NULL	47
SRS1997023	China	CHN	NULL	48
SRS1997022	China	CHN	NULL	39
SRS1997021	China	CHN	NULL	42
SRS1997020	China	CHN	NULL	21
SRS1997019	China	CHN	NULL	43
ERS1444631	Germany	DEU	NULL	48
ERS1444632	Germany	DEU	NULL	48
ERS1444633	Germany	DEU	NULL	48
ERS1444634	Germany	DEU	NULL	48
ERS1444635	Germany	DEU	NULL	48
ERS1444636	Germany	DEU	NULL	48
ERS1444637	Germany	DEU	NULL	48
ERS1444638	Germany	DEU	NULL	48
ERS1444639	Germany	DEU	NULL	48
ERS1444640	Germany	DEU	NULL	48
ERS1444641	Germany	DEU	NULL	48
ERS1444642	Germany	DEU	NULL	48
ERS1444643	Germany	DEU	NULL	49
ERS1444644	Germany	DEU	NULL	19
ERS1444645	Germany	DEU	NULL	15
ERS1444646	Germany	DEU	NULL	15
ERS1444647	Germany	DEU	NULL	15
ERS1444648	Germany	DEU	NULL	15
ERS1444649	Germany	DEU	NULL	15
ERS1444650	Germany	DEU	NULL	15
ERS1444651	Germany	DEU	NULL	15
ERS1444652	Germany	DEU	NULL	15
ERS1444653	Germany	DEU	NULL	15
ERS1444654	Germany	DEU	NULL	15
ERS1444655	Germany	DEU	NULL	15
ERS1444656	Germany	DEU	NULL	15
ERS1444657	Germany	DEU	NULL	15
ERS1444658	Germany	DEU	NULL	15
ERS1444659	Germany	DEU	NULL	15
ERS1444660	Germany	DEU	NULL	15
ERS1444661	Germany	DEU	NULL	15
ERS1444662	Germany	DEU	NULL	15
ERS1444663	Germany	DEU	NULL	15
ERS1444664	Germany	DEU	NULL	15
ERS1444665	Germany	DEU	NULL	15
ERS1444666	Germany	DEU	NULL	36
ERS1444667	Germany	DEU	NULL	36
ERS1444668	Germany	DEU	NULL	36
ERS1444669	Germany	DEU	NULL	36
ERS1444670	Germany	DEU	NULL	36
ERS1444671	Germany	DEU	NULL	36
ERS1444672	Germany	DEU	NULL	7
ERS1444673	Germany	DEU	NULL	7
ERS1444674	Germany	DEU	NULL	7
ERS1444675	Germany	DEU	NULL	7
ERS1444676	Germany	DEU	NULL	7
ERS1444677	Germany	DEU	NULL	7
ERS1444678	Germany	DEU	NULL	8
ERS1444679	Germany	DEU	NULL	8
ERS1444680	Germany	DEU	NULL	8
ERS1444681	Germany	DEU	NULL	8
ERS1444682	Germany	DEU	NULL	8
ERS1444683	Germany	DEU	NULL	8
ERS1444685	Germany	DEU	NULL	8
ERS1444686	Germany	DEU	NULL	8
ERS1444687	Germany	DEU	NULL	38
ERS1444688	Germany	DEU	NULL	38
ERS1444689	Germany	DEU	NULL	38
ERS1444690	Germany	DEU	NULL	38
ERS1444691	Germany	DEU	NULL	38
ERS1444692	Germany	DEU	NULL	38
ERS1444693	Germany	DEU	NULL	6
ERS1444694	Germany	DEU	NULL	6
ERS1444695	Germany	DEU	NULL	6
ERS1444696	Germany	DEU	NULL	6
ERS1444697	Germany	DEU	NULL	6
ERS1444698	Germany	DEU	NULL	6
ERS1444699	Germany	DEU	NULL	4
ERS1444700	Germany	DEU	NULL	4
ERS1444701	Germany	DEU	NULL	4
ERS1444702	Germany	DEU	NULL	36
ERS1444703	Germany	DEU	NULL	36
ERS1444704	Germany	DEU	NULL	36
ERS1444705	Germany	DEU	NULL	36
ERS1444706	Germany	DEU	NULL	36
ERS1444707	Germany	DEU	NULL	36
ERS1444708	Germany	DEU	NULL	38
ERS1444709	Germany	DEU	NULL	36
ERS1444710	Germany	DEU	NULL	36
ERS1444711	Germany	DEU	NULL	36
ERS1444712	Germany	DEU	NULL	38
ERS1444713	Germany	DEU	NULL	7
ERS1444714	Germany	DEU	NULL	5
ERS1444715	Germany	DEU	NULL	40
ERS1444716	Germany	DEU	NULL	40
ERS1444717	Germany	DEU	NULL	40
ERS1444718	Germany	DEU	NULL	40
ERS1444719	Germany	DEU	NULL	40
ERS1444720	Germany	DEU	NULL	40
ERS1444721	Germany	DEU	NULL	6
ERS1444722	Germany	DEU	NULL	6
ERS1444723	Germany	DEU	NULL	6
ERS1444724	Germany	DEU	NULL	6
ERS1444725	Germany	DEU	NULL	6
ERS1444726	Germany	DEU	NULL	6
ERS1444727	Germany	DEU	NULL	6
ERS1444728	Germany	DEU	NULL	6
ERS1444729	Germany	DEU	NULL	6
ERS1444730	Germany	DEU	NULL	6
ERS1444731	Germany	DEU	NULL	6
ERS1444732	Germany	DEU	NULL	6
ERS1444459	Kazakstan	KAZ	NULL	29
ERS1444460	Kazakstan	KAZ	NULL	29
ERS1444461	Kazakstan	KAZ	NULL	48
ERS1444462	Kazakstan	KAZ	NULL	48
ERS1444463	Kazakstan	KAZ	NULL	29
ERS1444464	Kazakstan	KAZ	NULL	29
ERS1444465	Kazakstan	KAZ	NULL	46
ERS1444466	Kazakstan	KAZ	NULL	46
ERS1444467	Kazakstan	KAZ	NULL	48
ERS1444468	Kazakstan	KAZ	NULL	48
ERS1444469	Kazakstan	KAZ	NULL	40
ERS1444470	Kazakstan	KAZ	NULL	40
ERS1444471	Kazakstan	KAZ	NULL	41
ERS1444472	Kazakstan	KAZ	NULL	41
ERS1444473	Kazakstan	KAZ	NULL	41
ERS1444474	Kazakstan	KAZ	NULL	41
ERS1444475	Kazakstan	KAZ	NULL	45
ERS1444476	Kazakstan	KAZ	NULL	45
ERS1444477	Kazakstan	KAZ	NULL	45
ERS1444478	Kazakstan	KAZ	NULL	45
ERS1444479	Kazakstan	KAZ	NULL	60
ERS1444480	Kazakstan	KAZ	NULL	60
ERS1444481	Kazakstan	KAZ	NULL	42
ERS1444482	Kazakstan	KAZ	NULL	42
ERS1444483	Kazakstan	KAZ	NULL	54
ERS1444484	Kazakstan	KAZ	NULL	54
ERS1444485	Kazakstan	KAZ	NULL	39
ERS1444486	Kazakstan	KAZ	NULL	39
ERS1444487	Kazakstan	KAZ	NULL	33
ERS1444488	Kazakstan	KAZ	NULL	33
ERS1444489	Kazakstan	KAZ	NULL	53
ERS1444490	Kazakstan	KAZ	NULL	53
ERS1444491	Kazakstan	KAZ	NULL	58
ERS1444492	Kazakstan	KAZ	NULL	58
ERS1444493	Kazakstan	KAZ	NULL	48
ERS1444494	Kazakstan	KAZ	NULL	48
ERS1444495	Kazakstan	KAZ	NULL	53
ERS1444496	Kazakstan	KAZ	NULL	53
ERS1444497	Kazakstan	KAZ	NULL	47
ERS1444498	Kazakstan	KAZ	NULL	47
ERS1444499	Kazakstan	KAZ	NULL	48
ERS1444500	Kazakstan	KAZ	NULL	48
ERS1444501	Kazakstan	KAZ	NULL	47
ERS1444502	Kazakstan	KAZ	NULL	47
ERS1444503	Kazakstan	KAZ	NULL	63
ERS1444504	Kazakstan	KAZ	NULL	63
ERS1444505	Kazakstan	KAZ	NULL	36
ERS1444506	Kazakstan	KAZ	NULL	36
ERS1444507	Kazakstan	KAZ	NULL	62
ERS1444508	Kazakstan	KAZ	NULL	62
ERS1444509	Kazakstan	KAZ	NULL	54
ERS1444510	Kazakstan	KAZ	NULL	54
ERS1444511	Kazakstan	KAZ	NULL	55
ERS1444512	Kazakstan	KAZ	NULL	55
ERS1444513	Kazakstan	KAZ	NULL	40
ERS1444514	Kazakstan	KAZ	NULL	40
ERS1444515	Kazakstan	KAZ	NULL	57
ERS1444516	Kazakstan	KAZ	NULL	57
ERS1444517	Kazakstan	KAZ	NULL	53
ERS1444518	Kazakstan	KAZ	NULL	53
ERS1444519	Kazakstan	KAZ	NULL	51
ERS1444520	Kazakstan	KAZ	NULL	51
ERS1444521	Kazakstan	KAZ	NULL	51
ERS1444522	Kazakstan	KAZ	NULL	51
ERS1444523	Kazakstan	KAZ	NULL	41
ERS1444524	Kazakstan	KAZ	NULL	41
ERS1444525	Kazakstan	KAZ	NULL	64
ERS1444526	Kazakstan	KAZ	NULL	64
ERS1444527	Kazakstan	KAZ	NULL	47
ERS1444528	Kazakstan	KAZ	NULL	47
ERS1444529	Kazakstan	KAZ	NULL	50
ERS1444530	Kazakstan	KAZ	NULL	50
ERS1444531	Kazakstan	KAZ	NULL	70
ERS1444532	Kazakstan	KAZ	NULL	70
ERS1444533	Kazakstan	KAZ	NULL	54
ERS1444534	Kazakstan	KAZ	NULL	54
ERS1444535	Kazakstan	KAZ	NULL	66
ERS1444536	Kazakstan	KAZ	NULL	66
ERS1444537	Kazakstan	KAZ	NULL	73
ERS1444538	Kazakstan	KAZ	NULL	73
ERS1444539	Kazakstan	KAZ	NULL	75
ERS1444540	Kazakstan	KAZ	NULL	75
ERS1444541	Kazakstan	KAZ	NULL	40
ERS1444542	Kazakstan	KAZ	NULL	40
ERS1444543	Kazakstan	KAZ	NULL	47
ERS1444544	Kazakstan	KAZ	NULL	47
ERS1444545	Kazakstan	KAZ	NULL	42
ERS1444546	Kazakstan	KAZ	NULL	42
ERS1444547	Kazakstan	KAZ	NULL	59
ERS1444548	Kazakstan	KAZ	NULL	59
ERS1444549	Kazakstan	KAZ	NULL	55
ERS1444550	Kazakstan	KAZ	NULL	55
ERS1444551	Kazakstan	KAZ	NULL	42
ERS1444552	Kazakstan	KAZ	NULL	42
ERS1444553	Kazakstan	KAZ	NULL	49
ERS1444554	Kazakstan	KAZ	NULL	49
ERS1444555	Kazakstan	KAZ	NULL	44
ERS1444556	Kazakstan	KAZ	NULL	44
ERS1444557	Kazakstan	KAZ	NULL	58
ERS1444558	Kazakstan	KAZ	NULL	58
ERS1444559	Kazakstan	KAZ	NULL	45
ERS1444560	Kazakstan	KAZ	NULL	45
ERS1444561	Kazakstan	KAZ	NULL	51
ERS1444562	Kazakstan	KAZ	NULL	51
ERS1444563	Kazakstan	KAZ	NULL	42
ERS1444564	Kazakstan	KAZ	NULL	42
ERS1444565	Kazakstan	KAZ	NULL	55
ERS1444566	Kazakstan	KAZ	NULL	55
ERS1444567	Kazakstan	KAZ	NULL	37
ERS1444568	Kazakstan	KAZ	NULL	37
ERS1444569	Kazakstan	KAZ	NULL	37
ERS1444570	Kazakstan	KAZ	NULL	37
ERS1444571	Kazakstan	KAZ	NULL	50
ERS1444572	Kazakstan	KAZ	NULL	50
ERS1444573	Kazakstan	KAZ	NULL	33
ERS1444574	Kazakstan	KAZ	NULL	33
ERS1444575	Kazakstan	KAZ	NULL	40
ERS1444576	Kazakstan	KAZ	NULL	40
ERS1444577	Kazakstan	KAZ	NULL	53
ERS1444578	Kazakstan	KAZ	NULL	53
ERS1444579	Kazakstan	KAZ	NULL	45
ERS1444580	Kazakstan	KAZ	NULL	45
ERS1444581	Kazakstan	KAZ	NULL	55
ERS1444582	Kazakstan	KAZ	NULL	55
ERS1444583	Kazakstan	KAZ	NULL	40
ERS1444584	Kazakstan	KAZ	NULL	40
ERS1444585	Kazakstan	KAZ	NULL	54
ERS1444586	Kazakstan	KAZ	NULL	54
ERS1444587	Kazakstan	KAZ	NULL	63
ERS1444588	Kazakstan	KAZ	NULL	63
ERS1444589	Kazakstan	KAZ	NULL	63
ERS1444590	Kazakstan	KAZ	NULL	63
ERS1444591	Kazakstan	KAZ	NULL	33
ERS1444592	Kazakstan	KAZ	NULL	33
ERS1444593	Kazakstan	KAZ	NULL	58
ERS1444594	Kazakstan	KAZ	NULL	58
ERS1444595	Kazakstan	KAZ	NULL	58
ERS1444596	Kazakstan	KAZ	NULL	58
ERS1444597	Kazakstan	KAZ	NULL	55
ERS1444598	Kazakstan	KAZ	NULL	55
ERS1444599	Kazakstan	KAZ	NULL	43
ERS1444600	Kazakstan	KAZ	NULL	43
ERS1444601	Kazakstan	KAZ	NULL	34
ERS1444602	Kazakstan	KAZ	NULL	34
ERS1444603	Kazakstan	KAZ	NULL	70
ERS1444604	Kazakstan	KAZ	NULL	70
ERS1444605	Kazakstan	KAZ	NULL	67
ERS1444606	Kazakstan	KAZ	NULL	67
ERS1444607	Kazakstan	KAZ	NULL	55
ERS1444608	Kazakstan	KAZ	NULL	55
ERS1444609	Kazakstan	KAZ	NULL	71
ERS1444610	Kazakstan	KAZ	NULL	71
ERS1444611	Kazakstan	KAZ	NULL	37
ERS1444612	Kazakstan	KAZ	NULL	37
ERS1444613	Kazakstan	KAZ	NULL	50
ERS1444614	Kazakstan	KAZ	NULL	50
ERS1444615	Kazakstan	KAZ	NULL	45
ERS1444616	Kazakstan	KAZ	NULL	45
ERS1444617	Kazakstan	KAZ	NULL	66
ERS1444618	Kazakstan	KAZ	NULL	66
ERS1444619	Kazakstan	KAZ	NULL	68
ERS1444620	Kazakstan	KAZ	NULL	68
ERS1444621	Kazakstan	KAZ	NULL	49
ERS1444622	Kazakstan	KAZ	NULL	49
ERS1444623	Kazakstan	KAZ	NULL	65
ERS1444624	Kazakstan	KAZ	NULL	65
ERS1444625	Kazakstan	KAZ	NULL	35
ERS1444626	Kazakstan	KAZ	NULL	35
ERS1444627	Kazakstan	KAZ	NULL	71
ERS1444628	Kazakstan	KAZ	NULL	71
ERS1444629	Kazakstan	KAZ	NULL	36
ERS1444630	Kazakstan	KAZ	NULL	36
ERS1444733	Germany	DEU	NULL	46
ERS1444734	Germany	DEU	NULL	46
ERS1444735	Germany	DEU	NULL	15
ERS1444736	Germany	DEU	NULL	12
ERS1444737	Germany	DEU	NULL	12
ERS1444738	Germany	DEU	NULL	12
ERS1444739	Germany	DEU	NULL	12
ERS1444740	Germany	DEU	NULL	12
ERS1444741	Germany	DEU	NULL	12
ERS714157	Bangladesh	BGD	NULL	12
ERS714156	Bangladesh	BGD	NULL	12
ERS714155	Bangladesh	BGD	NULL	12
ERS714154	Bangladesh	BGD	NULL	12
ERS714153	Bangladesh	BGD	NULL	12
ERS714152	Bangladesh	BGD	NULL	12
ERS714150	Bangladesh	BGD	NULL	12
ERS714149	Bangladesh	BGD	NULL	12
ERS714148	Bangladesh	BGD	NULL	12
ERS714147	Bangladesh	BGD	NULL	12
ERS714146	Bangladesh	BGD	NULL	12
ERS714145	Bangladesh	BGD	NULL	12
ERS714144	Bangladesh	BGD	NULL	12
ERS714143	Bangladesh	BGD	NULL	12
ERS714142	Bangladesh	BGD	NULL	12
ERS714141	Bangladesh	BGD	NULL	12
ERS714140	Bangladesh	BGD	NULL	12
ERS714139	Bangladesh	BGD	NULL	12
ERS714138	Bangladesh	BGD	NULL	12
ERS714136	Bangladesh	BGD	NULL	12
ERS714135	Bangladesh	BGD	NULL	12
ERS714134	Bangladesh	BGD	NULL	12
ERS714133	Bangladesh	BGD	NULL	12
ERS714132	Bangladesh	BGD	NULL	12
ERS714131	Bangladesh	BGD	NULL	12
ERS714130	Bangladesh	BGD	NULL	12
ERS714129	Bangladesh	BGD	NULL	12
ERS714128	Bangladesh	BGD	NULL	12
ERS714127	Bangladesh	BGD	NULL	12
ERS714126	Bangladesh	BGD	NULL	12
ERS714125	Bangladesh	BGD	NULL	12
ERS714124	Bangladesh	BGD	NULL	12
ERS714123	Bangladesh	BGD	NULL	12
ERS714122	Bangladesh	BGD	NULL	12
ERS714121	Bangladesh	BGD	NULL	12
ERS714120	Bangladesh	BGD	NULL	12
ERS714119	Bangladesh	BGD	NULL	12
ERS714118	Bangladesh	BGD	NULL	12
ERS714117	Bangladesh	BGD	NULL	12
ERS714116	Bangladesh	BGD	NULL	12
ERS714115	Bangladesh	BGD	NULL	12
ERS714114	Bangladesh	BGD	NULL	12
ERS714113	Bangladesh	BGD	NULL	12
ERS714112	Bangladesh	BGD	NULL	12
ERS714111	Bangladesh	BGD	NULL	12
ERS714110	Bangladesh	BGD	NULL	12
ERS714109	Bangladesh	BGD	NULL	12
ERS608599	Austria	AUT	male	64
ERS608499	Austria	AUT	male	68
ERS608489	Austria	AUT	female	60
ERS608554	Austria	AUT	male	70
ERS608521	Austria	AUT	male	68
ERS608508	Austria	AUT	male	66
ERS608511	Austria	AUT	male	73
ERS608563	Austria	AUT	male	67
ERS608620	Austria	AUT	male	73
ERS608481	Austria	AUT	female	67
ERS608602	Austria	AUT	male	65
ERS608485	Austria	AUT	female	74
ERS608589	Austria	AUT	female	65
ERS608565	Austria	AUT	male	62
ERS608514	Austria	AUT	male	65
ERS608598	Austria	AUT	male	67
ERS608544	Austria	AUT	female	69
ERS608527	Austria	AUT	male	67
ERS608558	Austria	AUT	male	62
ERS608594	Austria	AUT	male	82
ERS608555	Austria	AUT	male	63
ERS608605	Austria	AUT	male	84
ERS608495	Austria	AUT	female	68
ERS608505	Austria	AUT	male	63
ERS608524	Austria	AUT	male	68
ERS608553	Austria	AUT	male	62
ERS608516	Austria	AUT	male	72
ERS608515	Austria	AUT	male	71
ERS608616	Austria	AUT	female	86
ERS608507	Austria	AUT	male	63
ERS608531	Austria	AUT	female	68
ERS608501	Austria	AUT	male	72
ERS608542	Austria	AUT	female	68
ERS608477	Austria	AUT	female	69
ERS608564	Austria	AUT	male	71
ERS608575	Austria	AUT	female	84
ERS608557	Austria	AUT	male	63
ERS608519	Austria	AUT	male	67
ERS608496	Austria	AUT	female	66
ERS608540	Austria	AUT	female	72
ERS608536	Austria	AUT	female	78
ERS608606	Austria	AUT	male	60
ERS608617	Austria	AUT	male	68
ERS608543	Austria	AUT	female	69
ERS608513	Austria	AUT	male	64
ERS608518	Austria	AUT	male	65
ERS608475	Austria	AUT	female	70
ERS608579	Austria	AUT	female	84
ERS608486	Austria	AUT	female	74
ERS608567	Austria	AUT	male	77
ERS608530	Austria	AUT	male	66
ERS608607	Austria	AUT	male	74
ERS608483	Austria	AUT	female	72
ERS608573	Austria	AUT	female	84
ERS608528	Austria	AUT	male	66
ERS608484	Austria	AUT	female	69
ERS608497	Austria	AUT	female	69
ERS608503	Austria	AUT	male	70
ERS608509	Austria	AUT	male	66
ERS608474	Austria	AUT	female	73
ERS608588	Austria	AUT	female	55
ERS608577	Austria	AUT	female	73
ERS608585	Austria	AUT	female	64
ERS608609	Austria	AUT	male	63
ERS608601	Austria	AUT	male	72
ERS608593	Austria	AUT	male	46
ERS608611	Austria	AUT	male	73
ERS608578	Austria	AUT	female	74
ERS608603	Austria	AUT	male	58
ERS608591	Austria	AUT	female	56
ERS608582	Austria	AUT	female	72
ERS608580	Austria	AUT	female	52
ERS608618	Austria	AUT	male	71
ERS608612	Austria	AUT	male	74
ERS608576	Austria	AUT	female	60
ERS608614	Austria	AUT	male	43
ERS608604	Austria	AUT	male	54
ERS608538	Austria	AUT	female	60
ERS608559	Austria	AUT	male	56
ERS608547	Austria	AUT	female	83
ERS608556	Austria	AUT	male	67
ERS608561	Austria	AUT	male	67
ERS608572	Austria	AUT	male	69
ERS608480	Austria	AUT	female	71
ERS608512	Austria	AUT	male	64
ERS608549	Austria	AUT	female	64
ERS608526	Austria	AUT	male	64
ERS608490	Austria	AUT	female	68
ERS608529	Austria	AUT	male	63
ERS608502	Austria	AUT	male	70
ERS608546	Austria	AUT	female	61
ERS608487	Austria	AUT	female	74
ERS608506	Austria	AUT	male	63
ERS608478	Austria	AUT	female	72
ERS608533	Austria	AUT	female	62
ERS608562	Austria	AUT	male	63
ERS608482	Austria	AUT	female	71
ERS608534	Austria	AUT	female	52
ERS608517	Austria	AUT	male	65
ERS608491	Austria	AUT	female	68
ERS608500	Austria	AUT	male	72
ERS608523	Austria	AUT	male	65
ERS608560	Austria	AUT	male	64
ERS608493	Austria	AUT	female	70
ERS608545	Austria	AUT	female	78
ERS608479	Austria	AUT	female	75
ERS608570	Austria	AUT	male	71
ERS608522	Austria	AUT	male	70
ERS608571	Austria	AUT	male	58
ERS608504	Austria	AUT	male	63
ERS608494	Austria	AUT	female	70
ERS608583	Austria	AUT	female	47
ERS608492	Austria	AUT	female	67
ERS608566	Austria	AUT	male	80
ERS608537	Austria	AUT	female	75
ERS608488	Austria	AUT	female	62
ERS608568	Austria	AUT	male	48
ERS608510	Austria	AUT	male	68
ERS608548	Austria	AUT	female	56
ERS608535	Austria	AUT	female	70
ERS608569	Austria	AUT	male	62
ERS608539	Austria	AUT	female	63
ERS608552	Austria	AUT	male	77
ERS608550	Austria	AUT	female	66
ERS608541	Austria	AUT	female	70
ERS608574	Austria	AUT	female	74
ERS608551	Austria	AUT	male	58
ERS608597	Austria	AUT	male	77
ERS608610	Austria	AUT	male	52
ERS608584	Austria	AUT	female	72
ERS608608	Austria	AUT	male	79
ERS608619	Austria	AUT	male	77
ERS608600	Austria	AUT	male	64
ERS608581	Austria	AUT	female	72
ERS608595	Austria	AUT	male	69
ERS608615	Austria	AUT	male	66
ERS608586	Austria	AUT	female	72
ERS608596	Austria	AUT	male	65
ERS608532	Austria	AUT	female	59
ERS608520	Austria	AUT	male	46
ERS608592	Austria	AUT	male	63
ERS608498	Austria	AUT	male	46
ERS608590	Austria	AUT	female	45
ERS631834	Austria	AUT	male	63
ERS608613	Austria	AUT	male	72
ERS608587	Austria	AUT	female	77
ERS631832	Austria	AUT	female	56
ERS631826	Austria	AUT	male	55
ERS631827	Austria	AUT	male	70
ERS631828	Austria	AUT	female	73
ERS631829	Austria	AUT	male	68
ERS631830	Austria	AUT	male	78
ERS631831	Austria	AUT	female	68
ERS631833	Austria	AUT	female	43
SRS1992903	Italy	ITA	NULL	0
SRS1992900	Italy	ITA	NULL	0.01
SRS1992898	Italy	ITA	NULL	0.02
SRS1992896	Italy	ITA	NULL	0.02
SRS1992895	Italy	ITA	NULL	0.01
SRS1992893	Italy	ITA	NULL	0.02
SRS1992892	Italy	ITA	NULL	0.08
SRS1992890	Italy	ITA	NULL	0.08
SRS1992888	Italy	ITA	NULL	0.02
SRS1992887	Italy	ITA	NULL	0.08
SRS1992884	Italy	ITA	NULL	29
SRS1992883	Italy	ITA	NULL	0
SRS1992881	Italy	ITA	NULL	0.01
SRS1992880	Italy	ITA	NULL	0.08
SRS1992879	Italy	ITA	NULL	0.33
SRS1992877	Italy	ITA	NULL	0
SRS1992874	Italy	ITA	NULL	0.01
SRS1992872	Italy	ITA	NULL	0.02
SRS1992871	Italy	ITA	NULL	0.08
SRS1992870	Italy	ITA	NULL	0.33
SRS1992869	Italy	ITA	NULL	31
SRS1992865	Italy	ITA	NULL	0
SRS1992864	Italy	ITA	NULL	0.01
SRS1992862	Italy	ITA	NULL	0.02
SRS1992861	Italy	ITA	NULL	0.08
SRS1992860	Italy	ITA	NULL	0.33
SRS1992859	Italy	ITA	NULL	0
SRS1992857	Italy	ITA	NULL	0.01
SRS1992855	Italy	ITA	NULL	0.02
SRS1992854	Italy	ITA	NULL	0.08
SRS1992851	Italy	ITA	NULL	0
SRS1992849	Italy	ITA	NULL	0.01
SRS1992847	Italy	ITA	NULL	0.08
SRS1992846	Italy	ITA	NULL	0.02
SRS1992845	Italy	ITA	NULL	0.33
SRS1992843	Italy	ITA	NULL	38
SRS1992840	Italy	ITA	NULL	0.02
SRS1992839	Italy	ITA	NULL	0
SRS1992837	Italy	ITA	NULL	0.01
SRS1992834	Italy	ITA	NULL	29
SRS1992833	Italy	ITA	NULL	0
SRS1992832	Italy	ITA	NULL	0.01
SRS1992830	Italy	ITA	NULL	0.08
SRS1992829	Italy	ITA	NULL	0.02
SRS1992826	Italy	ITA	NULL	35
SRS1992825	Italy	ITA	NULL	0.33
SRS1992824	Italy	ITA	NULL	0
SRS1992823	Italy	ITA	NULL	0.01
SRS1992822	Italy	ITA	NULL	0.02
SRS1992821	Italy	ITA	NULL	43
SRS1992818	Italy	ITA	NULL	0.08
SRS1992817	Italy	ITA	NULL	0.33
SRS1992816	Italy	ITA	NULL	0
SRS1992815	Italy	ITA	NULL	0.01
SRS1992811	Italy	ITA	NULL	34
SRS1992810	Italy	ITA	NULL	0.02
SRS1992809	Italy	ITA	NULL	0.08
SRS1992808	Italy	ITA	NULL	0.33
SRS1992807	Italy	ITA	NULL	0
SRS1992806	Italy	ITA	NULL	0.01
SRS1992804	Italy	ITA	NULL	0.02
SRS1992801	Italy	ITA	NULL	0.08
SRS1992800	Italy	ITA	NULL	0.33
SRS1992799	Italy	ITA	NULL	0
SRS1992798	Italy	ITA	NULL	0.01
SRS1992797	Italy	ITA	NULL	0.02
SRS1992795	Italy	ITA	NULL	38
SRS1992793	Italy	ITA	NULL	0.08
SRS1992788	Italy	ITA	NULL	0
SRS1992787	Italy	ITA	NULL	0.01
SRS1992786	Italy	ITA	NULL	28
SRS1992784	Italy	ITA	NULL	0.02
SRS1992779	Italy	ITA	NULL	28
SRS1992777	Italy	ITA	NULL	0.01
SRS1992774	Italy	ITA	NULL	0.08
SRS1992775	Italy	ITA	NULL	0
SRS1992776	Italy	ITA	NULL	0.33
SRS1992773	Italy	ITA	NULL	0
SRS1992772	Italy	ITA	NULL	0.01
SRS1992771	Italy	ITA	NULL	0.02
SRS1992768	Italy	ITA	NULL	0.08
SRS1992766	Italy	ITA	NULL	0.33
SRS1992765	Italy	ITA	NULL	36
SRS1992762	Italy	ITA	NULL	0
SRS1992763	Italy	ITA	NULL	0.01
SRS1992759	Italy	ITA	NULL	30
SRS1992756	Italy	ITA	NULL	0.02
SRS1992755	Italy	ITA	NULL	0.08
SRS1992753	Italy	ITA	NULL	0
SRS1992752	Italy	ITA	NULL	0.01
SRS1992749	Italy	ITA	NULL	35
SRS1992745	Italy	ITA	NULL	0.02
SRS1992744	Italy	ITA	NULL	0.08
SRS1992742	Italy	ITA	NULL	33
SRS1992740	Italy	ITA	NULL	0.01
SRS1992739	Italy	ITA	NULL	0.02
SRS1992738	Italy	ITA	NULL	33
SRS1992733	Italy	ITA	NULL	34
SRS1992731	Italy	ITA	NULL	0.01
SRS1992730	Italy	ITA	NULL	0.02
SRS1992729	Italy	ITA	NULL	0.08
SRS1992728	Italy	ITA	NULL	0.33
SRS1992727	Italy	ITA	NULL	0.01
SRS1992722	Italy	ITA	NULL	0.01
SRS1992715	Italy	ITA	NULL	0
SRS1992718	Italy	ITA	NULL	0.02
SRS1992714	Italy	ITA	NULL	0.08
SRS1992713	Italy	ITA	NULL	0.33
SRS1992712	Italy	ITA	NULL	0.01
SRS1992711	Italy	ITA	NULL	34
SRS1992707	Italy	ITA	NULL	45
SRS1992704	Italy	ITA	NULL	0
SRS1992703	Italy	ITA	NULL	0.01
SRS1992701	Italy	ITA	NULL	0.02
SRS1992700	Italy	ITA	NULL	0.33
SRS1992699	Italy	ITA	NULL	0
SRS1992698	Italy	ITA	NULL	0.01
SRS1992696	Italy	ITA	NULL	0.02
SRS1992694	Italy	ITA	NULL	30
SRS1992690	Italy	ITA	NULL	0.08
SRS585134	United States	USA	NULL	0.08
SRS584704	United States	USA	NULL	0.08
SRS585119	United States	USA	NULL	0.08
SRS584698	United States	USA	NULL	0.08
SRS584933	United States	USA	NULL	0.08
SRS584926	United States	USA	NULL	0.08
SRS585066	United States	USA	NULL	0.08
SRS585094	United States	USA	NULL	0.08
SRS585117	United States	USA	NULL	0.08
SRS585785	United States	USA	NULL	0.08
SRS584723	United States	USA	NULL	0.08
SRS584962	United States	USA	NULL	0.08
SRS584733	United States	USA	NULL	0.08
SRS822649	United States	USA	NULL	0.08
SRS584712	United States	USA	NULL	0.08
SRS584909	United States	USA	NULL	0.08
SRS584771	United States	USA	NULL	0.08
SRS585113	United States	USA	NULL	0.08
SRS585831	United States	USA	NULL	0.08
SRS584971	United States	USA	NULL	0.08
SRS584920	United States	USA	NULL	0.08
SRS584707	United States	USA	NULL	0.08
SRS584922	United States	USA	NULL	0.08
SRS822633	United States	USA	NULL	0.08
SRS585092	United States	USA	NULL	0.08
SRS585185	United States	USA	NULL	0.08
SRS584932	United States	USA	NULL	0.08
SRS584731	United States	USA	NULL	0.08
SRS584741	United States	USA	NULL	0.08
SRS584724	United States	USA	NULL	0.08
SRS584956	United States	USA	NULL	0.08
SRS584717	United States	USA	NULL	0.08
SRS584749	United States	USA	NULL	0.08
SRS585059	United States	USA	NULL	0.08
SRS585792	United States	USA	NULL	0.08
SRS584701	United States	USA	NULL	0.08
SRS584950	United States	USA	NULL	0.08
SRS584953	United States	USA	NULL	0.08
SRS584726	United States	USA	NULL	0.08
SRS584768	United States	USA	NULL	0.08
SRS584754	United States	USA	NULL	0.08
SRS584979	United States	USA	NULL	0.08
SRS584732	United States	USA	NULL	0.08
SRS584759	United States	USA	NULL	0.08
SRS584961	United States	USA	NULL	0.08
SRS822632	United States	USA	NULL	0.08
SRS822631	United States	USA	NULL	0.08
SRS822634	United States	USA	NULL	0.08
SRS822647	United States	USA	NULL	0.08
SRS822630	United States	USA	NULL	0.08
SRS2267595	Canada	CAN	NULL	0.08
SRS2267599	Canada	CAN	NULL	0.08
SRS2267601	Canada	CAN	NULL	0.08
SRS2267602	Canada	CAN	NULL	0.08
SRS2267603	Canada	CAN	NULL	0.08
SRS2267596	Canada	CAN	NULL	0.08
SRS2267597	Canada	CAN	NULL	0.08
SRS2267598	Canada	CAN	NULL	0.08
SRS2267600	Canada	CAN	NULL	0.08
SRS2267541	United States	USA	NULL	0.08
SRS2267540	Canada	CAN	NULL	0.08
SRS2267537	Canada	CAN	NULL	0.08
SRS2267536	Canada	CAN	NULL	0.08
SRS2267539	Canada	CAN	NULL	0.08
SRS2267538	Canada	CAN	NULL	0.08
SRS2267533	Canada	CAN	NULL	0.08
SRS2267532	Canada	CAN	NULL	0.08
SRS2267535	Canada	CAN	NULL	0.08
SRS2267534	Canada	CAN	NULL	0.08
SRS2267560	Canada	CAN	NULL	0.08
SRS2267561	Canada	CAN	NULL	0.08
SRS2267558	United States	USA	NULL	0.08
SRS2267555	Canada	CAN	NULL	0.08
SRS2267557	United States	USA	NULL	0.08
SRS2267554	United States	USA	NULL	0.08
SRS2267551	Canada	CAN	NULL	0.08
SRS2267552	United States	USA	NULL	0.08
SRS2267488	United States	USA	NULL	0.08
SRS2267490	United States	USA	NULL	0.08
SRS2267497	United States	USA	NULL	0.08
SRS2267496	United States	USA	NULL	0.08
SRS2267495	United States	USA	NULL	0.08
SRS2267494	United States	USA	NULL	0.08
SRS2267493	United States	USA	NULL	0.08
SRS2267492	United States	USA	NULL	0.08
SRS2267491	United States	USA	NULL	0.08
SRS2267489	United States	USA	NULL	0.08
SRS2267519	United States	USA	NULL	0.08
SRS2267520	United States	USA	NULL	0.08
SRS2267511	United States	USA	NULL	0.08
SRS2267512	United States	USA	NULL	0.08
SRS2267513	United States	USA	NULL	0.08
SRS2267514	United States	USA	NULL	0.08
SRS2267515	United States	USA	NULL	0.08
SRS2267516	United States	USA	NULL	0.08
SRS2267517	United States	USA	NULL	0.08
SRS2267518	Canada	CAN	NULL	0.08
SRS2267625	United States	USA	NULL	0.08
SRS2267626	United States	USA	NULL	0.08
SRS2267628	United States	USA	NULL	0.08
SRS2267627	United States	USA	NULL	0.08
SRS2267630	United States	USA	NULL	0.08
SRS2267629	Canada	CAN	NULL	0.08
SRS2267632	Canada	CAN	NULL	0.08
SRS2267631	Canada	CAN	NULL	0.08
SRS2267633	United States	USA	NULL	0.08
SRS2267634	Canada	CAN	NULL	0.08
SRS2267643	United States	USA	NULL	0.08
SRS2267642	United States	USA	NULL	0.08
SRS2267645	United States	USA	NULL	0.08
SRS2267647	United States	USA	NULL	0.08
SRS2267646	United States	USA	NULL	0.08
SRS2267644	United States	USA	NULL	0.08
SRS2267651	United States	USA	NULL	0.08
SRS2267648	United States	USA	NULL	0.08
SRS2267649	United States	USA	NULL	0.08
SRS2267572	United States	USA	NULL	0.08
SRS2267622	United States	USA	NULL	0.08
SRS2267617	United States	USA	NULL	0.08
SRS2267616	United States	USA	NULL	0.08
SRS2267614	United States	USA	NULL	0.08
SRS2267621	United States	USA	NULL	0.08
SRS2267619	United States	USA	NULL	0.08
SRS2267620	United States	USA	NULL	0.08
SRS2267618	United States	USA	NULL	0.08
SRS2267623	United States	USA	NULL	0.08
SRS2267624	United States	USA	NULL	0.08
SRS2267640	United States	USA	NULL	0.08
SRS2267641	United States	USA	NULL	0.08
SRS2267531	United States	USA	NULL	0.08
ERS1343366	China	CHN	NULL	0.08
ERS1343368	China	CHN	NULL	0.08
ERS1343370	China	CHN	NULL	0.08
ERS1343365	China	CHN	NULL	0.08
ERS1343361	China	CHN	NULL	0.08
ERS1343375	China	CHN	NULL	0.08
ERS1343377	China	CHN	NULL	0.08
ERS1343378	China	CHN	NULL	0.08
ERS1343380	China	CHN	NULL	0.08
ERS1343382	China	CHN	NULL	0.08
ERS1343341	China	CHN	NULL	0.08
ERS1343367	China	CHN	NULL	0.08
ERS1343369	China	CHN	NULL	0.08
ERS1343371	China	CHN	NULL	0.08
ERS1343372	China	CHN	NULL	0.08
ERS1343373	China	CHN	NULL	0.08
ERS1343374	China	CHN	NULL	0.08
ERS1343376	China	CHN	NULL	0.08
ERS1343379	China	CHN	NULL	0.08
ERS1343381	China	CHN	NULL	0.08
ERS1343383	China	CHN	NULL	0.08
ERS1343343	China	CHN	NULL	0.08
ERS1343331	China	CHN	NULL	0.08
ERS1343346	China	CHN	NULL	0.08
ERS1343349	China	CHN	NULL	0.08
ERS1343335	China	CHN	NULL	0.08
ERS1343339	China	CHN	NULL	0.08
ERS1343330	China	CHN	NULL	0.08
ERS1343342	China	CHN	NULL	0.08
ERS1343344	China	CHN	NULL	0.08
ERS1343345	China	CHN	NULL	0.08
ERS1343347	China	CHN	NULL	0.08
ERS1343348	China	CHN	NULL	0.08
ERS1343332	China	CHN	NULL	0.08
ERS1343350	China	CHN	NULL	0.08
ERS1343351	China	CHN	NULL	0.08
ERS1343352	China	CHN	NULL	0.08
ERS1343333	China	CHN	NULL	0.08
ERS1343334	China	CHN	NULL	0.08
ERS1343336	China	CHN	NULL	0.08
ERS1343353	China	CHN	NULL	0.08
ERS1343337	China	CHN	NULL	0.08
ERS1343354	China	CHN	NULL	0.08
ERS1343355	China	CHN	NULL	0.08
ERS1343356	China	CHN	NULL	0.08
ERS1343357	China	CHN	NULL	0.08
ERS1343358	China	CHN	NULL	0.08
ERS1343338	China	CHN	NULL	0.08
ERS1343439	China	CHN	NULL	0.08
ERS1343427	China	CHN	NULL	0.08
ERS1343428	China	CHN	NULL	0.08
ERS1343434	China	CHN	NULL	0.08
ERS1343359	China	CHN	NULL	0.08
ERS1343360	China	CHN	NULL	0.08
ERS1343362	China	CHN	NULL	0.08
ERS1343363	China	CHN	NULL	0.08
ERS1343340	China	CHN	NULL	0.08
ERS1343364	China	CHN	NULL	0.08
ERS1343317	China	CHN	NULL	0.08
ERS1343318	China	CHN	NULL	0.08
ERS1343319	China	CHN	NULL	0.08
ERS1343320	China	CHN	NULL	0.08
ERS1343321	China	CHN	NULL	0.08
ERS1343322	China	CHN	NULL	0.08
ERS1343323	China	CHN	NULL	0.08
ERS1343324	China	CHN	NULL	0.08
ERS1343325	China	CHN	NULL	0.08
ERS1343326	China	CHN	NULL	0.08
ERS1343327	China	CHN	NULL	0.08
ERS1343328	China	CHN	NULL	0.08
ERS1343329	China	CHN	NULL	0.08
ERS1343384	China	CHN	NULL	0.08
ERS1343385	China	CHN	NULL	0.08
ERS1343386	China	CHN	NULL	0.08
ERS1343387	China	CHN	NULL	0.08
ERS1343388	China	CHN	NULL	0.08
ERS1343389	China	CHN	NULL	0.08
ERS1343390	China	CHN	NULL	0.08
ERS1343391	China	CHN	NULL	0.08
ERS1343392	China	CHN	NULL	0.08
ERS1343393	China	CHN	NULL	0.08
ERS1343394	China	CHN	NULL	0.08
ERS1343396	China	CHN	NULL	0.08
ERS1343397	China	CHN	NULL	0.08
ERS1343398	China	CHN	NULL	0.08
ERS1343399	China	CHN	NULL	0.08
ERS1343400	China	CHN	NULL	0.08
ERS1343401	China	CHN	NULL	0.08
ERS1343402	China	CHN	NULL	0.08
ERS1343403	China	CHN	NULL	0.08
ERS1343404	China	CHN	NULL	0.08
ERS1343405	China	CHN	NULL	0.08
ERS1343406	China	CHN	NULL	0.08
ERS1343407	China	CHN	NULL	0.08
ERS1343408	China	CHN	NULL	0.08
ERS1343409	China	CHN	NULL	0.08
ERS1343410	China	CHN	NULL	0.08
ERS1343411	China	CHN	NULL	0.08
ERS1343412	China	CHN	NULL	0.08
ERS1343413	China	CHN	NULL	0.08
ERS1343414	China	CHN	NULL	0.08
ERS1343415	China	CHN	NULL	0.08
ERS1343416	China	CHN	NULL	0.08
ERS1343417	China	CHN	NULL	0.08
ERS1343418	China	CHN	NULL	0.08
ERS1343419	China	CHN	NULL	0.08
ERS1343420	China	CHN	NULL	0.08
ERS1343421	China	CHN	NULL	0.08
ERS1343422	China	CHN	NULL	0.08
ERS1343423	China	CHN	NULL	0.08
ERS1343424	China	CHN	NULL	0.08
ERS1343425	China	CHN	NULL	0.08
ERS1343426	China	CHN	NULL	0.08
ERS1343429	China	CHN	NULL	0.08
ERS1343430	China	CHN	NULL	0.08
ERS1343431	China	CHN	NULL	0.08
ERS1343432	China	CHN	NULL	0.08
ERS1343435	China	CHN	NULL	0.08
ERS1343436	China	CHN	NULL	0.08
ERS1343437	China	CHN	NULL	0.08
ERS1343438	China	CHN	NULL	0.08
ERS1343433	China	CHN	NULL	0.08
SRS011061	United States	USA	female	NULL
SRS011084	United States	USA	male	NULL
SRS011134	United States	USA	male	NULL
SRS011239	United States	USA	female	NULL
SRS011271	United States	USA	male	NULL
SRS011302	United States	USA	female	NULL
SRS011405	United States	USA	female	NULL
SRS011452	United States	USA	male	NULL
SRS011529	United States	USA	male	NULL
SRS011586	United States	USA	female	NULL
SRS012273	United States	USA	female	NULL
SRS012902	United States	USA	female	NULL
SRS013158	United States	USA	male	NULL
SRS013215	United States	USA	male	NULL
SRS013476	United States	USA	male	NULL
SRS013521	United States	USA	female	NULL
SRS013687	United States	USA	male	NULL
SRS013800	United States	USA	male	NULL
SRS013951	United States	USA	male	NULL
SRS014235	United States	USA	male	NULL
SRS014287	United States	USA	male	NULL
SRS014313	United States	USA	female	NULL
SRS014459	United States	USA	female	NULL
SRS014613	United States	USA	female	NULL
SRS014683	United States	USA	male	NULL
SRS014923	United States	USA	male	NULL
SRS014979	United States	USA	female	NULL
SRS015065	United States	USA	female	NULL
SRS015133	United States	USA	female	NULL
SRS015190	United States	USA	female	NULL
SRS015217	United States	USA	female	NULL
SRS015264	United States	USA	male	NULL
SRS015369	United States	USA	female	NULL
SRS015578	United States	USA	male	NULL
SRS015663	United States	USA	male	NULL
SRS015782	United States	USA	male	NULL
SRS015794	United States	USA	male	NULL
SRS015854	United States	USA	male	NULL
SRS015960	United States	USA	male	NULL
SRS016018	United States	USA	male	NULL
SRS016056	United States	USA	male	NULL
SRS016095	United States	USA	female	NULL
SRS016203	United States	USA	female	NULL
SRS016267	United States	USA	male	NULL
SRS016335	United States	USA	male	NULL
SRS016495	United States	USA	female	NULL
SRS016585	United States	USA	female	NULL
SRS016753	United States	USA	male	NULL
SRS016954	United States	USA	male	NULL
SRS016989	United States	USA	male	NULL
SRS017103	United States	USA	male	NULL
SRS017191	United States	USA	male	NULL
SRS017247	United States	USA	male	NULL
SRS017307	United States	USA	male	NULL
SRS017433	United States	USA	female	NULL
SRS017521	United States	USA	female	NULL
SRS017701	United States	USA	female	NULL
SRS017821	United States	USA	male	NULL
SRS018133	United States	USA	male	NULL
SRS018313	United States	USA	male	NULL
SRS018351	United States	USA	male	NULL
SRS018427	United States	USA	male	NULL
SRS018575	United States	USA	male	NULL
SRS018656	United States	USA	female	NULL
SRS018817	United States	USA	male	NULL
SRS019030	United States	USA	male	NULL
SRS019161	United States	USA	male	NULL
SRS019267	United States	USA	female	NULL
SRS019397	United States	USA	male	NULL
SRS019582	United States	USA	male	NULL
SRS019601	United States	USA	female	NULL
SRS019685	United States	USA	male	NULL
SRS019787	United States	USA	male	NULL
SRS019910	United States	USA	male	NULL
SRS019968	United States	USA	female	NULL
SRS020233	United States	USA	male	NULL
SRS020328	United States	USA	female	NULL
SRS020869	United States	USA	male	NULL
SRS021484	United States	USA	male	NULL
SRS021948	United States	USA	female	NULL
SRS022071	United States	USA	female	NULL
SRS022137	United States	USA	female	NULL
SRS022524	United States	USA	female	NULL
SRS022609	United States	USA	male	NULL
SRS022713	United States	USA	female	NULL
SRS023346	United States	USA	female	NULL
SRS023526	United States	USA	male	NULL
SRS023583	United States	USA	female	NULL
SRS023829	United States	USA	female	NULL
SRS023914	United States	USA	male	NULL
SRS023971	United States	USA	male	NULL
SRS024009	United States	USA	female	NULL
SRS024075	United States	USA	male	NULL
SRS024132	United States	USA	male	NULL
SRS024265	United States	USA	female	NULL
SRS024331	United States	USA	male	NULL
SRS024388	United States	USA	female	NULL
SRS024435	United States	USA	male	NULL
SRS024549	United States	USA	male	NULL
SRS024625	United States	USA	male	NULL
SRS042284	United States	USA	female	NULL
SRS042628	United States	USA	male	NULL
SRS043001	United States	USA	female	NULL
SRS043411	United States	USA	female	NULL
SRS043701	United States	USA	male	NULL
SRS045004	United States	USA	male	NULL
SRS045645	United States	USA	male	NULL
SRS045713	United States	USA	male	NULL
SRS047014	United States	USA	male	NULL
SRS047044	United States	USA	male	NULL
SRS048164	United States	USA	male	NULL
SRS048870	United States	USA	female	NULL
SRS049164	United States	USA	male	NULL
SRS049712	United States	USA	male	NULL
SRS049900	United States	USA	male	NULL
SRS049959	United States	USA	male	NULL
SRS049995	United States	USA	female	NULL
SRS050299	United States	USA	male	NULL
SRS050422	United States	USA	male	NULL
SRS050752	United States	USA	female	NULL
SRS050925	United States	USA	male	NULL
SRS051031	United States	USA	male	NULL
SRS051882	United States	USA	female	NULL
SRS052027	United States	USA	male	NULL
SRS052697	United States	USA	female	NULL
SRS053214	United States	USA	female	NULL
SRS053335	United States	USA	female	NULL
SRS053398	United States	USA	female	NULL
SRS054590	United States	USA	female	NULL
SRS054956	United States	USA	female	NULL
SRS055982	United States	USA	female	NULL
SRS056259	United States	USA	male	NULL
SRS056519	United States	USA	male	NULL
SRS057478	United States	USA	female	NULL
SRS057717	United States	USA	female	NULL
SRS058723	United States	USA	female	NULL
SRS058770	United States	USA	male	NULL
SRS062427	United States	USA	male	NULL
SRS063040	United States	USA	female	NULL
SRS063985	United States	USA	female	NULL
SRS064276	United States	USA	female	NULL
SRS064557	United States	USA	female	NULL
SRS064645	United States	USA	male	NULL
SRS065504	United States	USA	female	NULL
SRS075398	United States	USA	female	NULL
SRS077730	United States	USA	female	NULL
SRS078176	United States	USA	female	NULL
ERS1491578	Great Britan	GBR	NULL	13
ERS1491581	Great Britan	GBR	NULL	13
ERS1491584	Great Britan	GBR	NULL	14
ERS1491622	Great Britan	GBR	NULL	7
ERS1491627	Great Britan	GBR	NULL	7
ERS1491648	Great Britan	GBR	NULL	10
ERS1491653	Great Britan	GBR	NULL	7
ERS1491658	Great Britan	GBR	NULL	8
ERS1491663	Great Britan	GBR	NULL	10
ERS1491674	Great Britan	GBR	NULL	13
ERS1491678	Great Britan	GBR	NULL	12
ERS1491322	Great Britan	GBR	NULL	12
ERS1491681	Great Britan	GBR	NULL	16
ERS1491687	Great Britan	GBR	NULL	9
ERS1491693	Great Britan	GBR	NULL	11
ERS1491699	Great Britan	GBR	NULL	13
ERS1491706	Great Britan	GBR	NULL	9
ERS1491710	Great Britan	GBR	NULL	9
ERS1491325	Great Britan	GBR	NULL	12
ERS1491714	Great Britan	GBR	NULL	9
ERS1491718	Great Britan	GBR	NULL	9
ERS1491722	Great Britan	GBR	NULL	9
ERS1491725	Great Britan	GBR	NULL	40
ERS1491728	Great Britan	GBR	NULL	42
ERS1491731	Great Britan	GBR	NULL	40
ERS1491734	Great Britan	GBR	NULL	34
ERS1491737	Great Britan	GBR	NULL	39
ERS1491740	Great Britan	GBR	NULL	36
ERS1491743	Great Britan	GBR	NULL	55
ERS1491329	Great Britan	GBR	NULL	12
ERS1491746	Great Britan	GBR	NULL	52
ERS1491749	Great Britan	GBR	NULL	61
ERS1491752	Great Britan	GBR	NULL	39
ERS1491755	Great Britan	GBR	NULL	40
ERS1491759	Great Britan	GBR	NULL	33
ERS1491763	Great Britan	GBR	NULL	39
ERS1491767	Great Britan	GBR	NULL	36
ERS1491771	Great Britan	GBR	NULL	49
ERS1491332	Great Britan	GBR	NULL	12
ERS1491335	Great Britan	GBR	NULL	13
ERS1491339	Great Britan	GBR	NULL	40
ERS1491287	Great Britan	GBR	NULL	8
ERS1491357	Great Britan	GBR	NULL	37
ERS1491360	Great Britan	GBR	NULL	12
ERS1491363	Great Britan	GBR	NULL	12
ERS1491367	Great Britan	GBR	NULL	12
ERS1491290	Great Britan	GBR	NULL	8
ERS1491371	Great Britan	GBR	NULL	12
ERS1491374	Great Britan	GBR	NULL	12
ERS1491378	Great Britan	GBR	NULL	7
ERS1491382	Great Britan	GBR	NULL	7
ERS1491385	Great Britan	GBR	NULL	7
ERS1491389	Great Britan	GBR	NULL	7
ERS1491392	Great Britan	GBR	NULL	7
ERS1491293	Great Britan	GBR	NULL	8
ERS1491406	Great Britan	GBR	NULL	39
ERS1491413	Great Britan	GBR	NULL	14
ERS1491417	Great Britan	GBR	NULL	14
ERS1491420	Great Britan	GBR	NULL	14
ERS1491423	Great Britan	GBR	NULL	14
ERS1491426	Great Britan	GBR	NULL	14
ERS1491296	Great Britan	GBR	NULL	8
ERS1491429	Great Britan	GBR	NULL	36
ERS1491432	Great Britan	GBR	NULL	12
ERS1491435	Great Britan	GBR	NULL	12
ERS1491439	Great Britan	GBR	NULL	12
ERS1491443	Great Britan	GBR	NULL	12
ERS1491446	Great Britan	GBR	NULL	12
ERS1491449	Great Britan	GBR	NULL	14
ERS1491452	Great Britan	GBR	NULL	14
ERS1491455	Great Britan	GBR	NULL	14
ERS1491458	Great Britan	GBR	NULL	14
ERS1491300	Great Britan	GBR	NULL	8
ERS1491461	Great Britan	GBR	NULL	14
ERS1491468	Great Britan	GBR	NULL	12
ERS1491472	Great Britan	GBR	NULL	12
ERS1491476	Great Britan	GBR	NULL	13
ERS1491480	Great Britan	GBR	NULL	13
ERS1491483	Great Britan	GBR	NULL	13
ERS1491486	Great Britan	GBR	NULL	43
ERS1491489	Great Britan	GBR	NULL	13
ERS1491492	Great Britan	GBR	NULL	13
ERS1491304	Great Britan	GBR	NULL	45
ERS1491496	Great Britan	GBR	NULL	13
ERS1491499	Great Britan	GBR	NULL	13
ERS1491502	Great Britan	GBR	NULL	45
ERS1491505	Great Britan	GBR	NULL	10
ERS1491520	Great Britan	GBR	NULL	51
ERS1491523	Great Britan	GBR	NULL	11
ERS1491527	Great Britan	GBR	NULL	11
ERS1491530	Great Britan	GBR	NULL	11
ERS1491534	Great Britan	GBR	NULL	11
ERS1491538	Great Britan	GBR	NULL	42
ERS1491546	Great Britan	GBR	NULL	45
ERS235613	Sweden	SWE	female	69.92
ERS235614	Sweden	SWE	female	70.02
ERS235615	Sweden	SWE	female	69.27
ERS235616	Sweden	SWE	female	69.48
ERS235617	Sweden	SWE	female	70.01
ERS235618	Sweden	SWE	female	69.89
ERS235632	Sweden	SWE	female	70.05
ERS235619	Sweden	SWE	female	69.42
ERS235620	Sweden	SWE	female	69.49
ERS235621	Sweden	SWE	female	69.79
ERS235622	Sweden	SWE	female	69.53
ERS235623	Sweden	SWE	female	70.24
ERS235624	Sweden	SWE	female	70.34
ERS235625	Sweden	SWE	female	68.98
ERS235626	Sweden	SWE	female	70.7
ERS235627	Sweden	SWE	female	70.06
ERS235628	Sweden	SWE	female	70.21
ERS235629	Sweden	SWE	female	70.85
ERS235630	Sweden	SWE	female	71.1
ERS235631	Sweden	SWE	female	69.03
ERS235592	Sweden	SWE	female	69.43
ERS235593	Sweden	SWE	female	70.02
ERS235594	Sweden	SWE	female	69.87
ERS235595	Sweden	SWE	female	70.21
ERS235596	Sweden	SWE	female	69.7
ERS235597	Sweden	SWE	female	69.36
ERS235598	Sweden	SWE	female	70.43
ERS235599	Sweden	SWE	female	69.32
ERS235600	Sweden	SWE	female	71
ERS235601	Sweden	SWE	female	70.03
ERS235602	Sweden	SWE	female	69.49
ERS235603	Sweden	SWE	female	69.98
ERS235633	Sweden	SWE	female	70.31
ERS235604	Sweden	SWE	female	69.18
ERS235605	Sweden	SWE	female	69.91
ERS235606	Sweden	SWE	female	69.78
ERS235607	Sweden	SWE	female	69.89
ERS235608	Sweden	SWE	female	70.07
ERS235609	Sweden	SWE	female	70.27
ERS235634	Sweden	SWE	female	69.54
ERS235610	Sweden	SWE	female	70.24
ERS235611	Sweden	SWE	female	70.96
ERS235635	Sweden	SWE	female	69.32
ERS235612	Sweden	SWE	female	70.67
ERS235496	Sweden	SWE	female	70.21
ERS235497	Sweden	SWE	female	70.56
ERS235498	Sweden	SWE	female	70.46
ERS235499	Sweden	SWE	female	70.57
ERS235500	Sweden	SWE	female	70.15
ERS235501	Sweden	SWE	female	70.16
ERS235502	Sweden	SWE	female	71.12
ERS235503	Sweden	SWE	female	70.25
ERS235636	Sweden	SWE	female	70.91
ERS235504	Sweden	SWE	female	70.15
ERS235505	Sweden	SWE	female	71.1
ERS235506	Sweden	SWE	female	70.84
ERS235507	Sweden	SWE	female	70.35
ERS235508	Sweden	SWE	female	69.58
ERS235509	Sweden	SWE	female	70.19
ERS235510	Sweden	SWE	female	70.45
ERS235511	Sweden	SWE	female	71.39
ERS235512	Sweden	SWE	female	70.91
ERS235513	Sweden	SWE	female	70.14
ERS235514	Sweden	SWE	female	71.58
ERS235515	Sweden	SWE	female	71.57
ERS235516	Sweden	SWE	female	71.24
ERS235517	Sweden	SWE	female	70.42
ERS235518	Sweden	SWE	female	71.04
ERS235519	Sweden	SWE	female	69.08
ERS235520	Sweden	SWE	female	70.59
ERS235521	Sweden	SWE	female	70.96
ERS235522	Sweden	SWE	female	71.31
ERS235523	Sweden	SWE	female	70.55
ERS235524	Sweden	SWE	female	69.02
ERS235525	Sweden	SWE	female	70.39
ERS235526	Sweden	SWE	female	71.01
ERS235527	Sweden	SWE	female	70.14
ERS235528	Sweden	SWE	female	71.01
ERS235529	Sweden	SWE	female	69.74
ERS235530	Sweden	SWE	female	71.25
ERS235531	Sweden	SWE	female	70.97
ERS235532	Sweden	SWE	female	70.42
ERS235533	Sweden	SWE	female	68.96
ERS235534	Sweden	SWE	female	71.11
ERS235535	Sweden	SWE	female	70.55
ERS235536	Sweden	SWE	female	71.01
ERS235537	Sweden	SWE	female	70.11
ERS235538	Sweden	SWE	female	70.78
ERS235539	Sweden	SWE	female	71.02
ERS235540	Sweden	SWE	female	70.72
ERS235637	Sweden	SWE	female	70.85
ERS235541	Sweden	SWE	female	70.2
ERS235638	Sweden	SWE	female	70.52
ERS235542	Sweden	SWE	female	71.12
ERS235543	Sweden	SWE	female	70.16
ERS235544	Sweden	SWE	female	71.38
ERS235545	Sweden	SWE	female	71.36
ERS235546	Sweden	SWE	female	71.36
ERS235639	Sweden	SWE	female	69.97
ERS235547	Sweden	SWE	female	71.21
ERS235548	Sweden	SWE	female	70.12
ERS235549	Sweden	SWE	female	69.47
ERS235550	Sweden	SWE	female	70.22
ERS235551	Sweden	SWE	female	69.06
ERS235552	Sweden	SWE	female	71.16
ERS235553	Sweden	SWE	female	70.9
ERS235554	Sweden	SWE	female	71.39
ERS235555	Sweden	SWE	female	69.98
ERS235557	Sweden	SWE	female	70.25
ERS235556	Sweden	SWE	female	70.08
ERS235558	Sweden	SWE	female	70.78
ERS235559	Sweden	SWE	female	69.88
ERS235560	Sweden	SWE	female	71.47
ERS235561	Sweden	SWE	female	70.68
ERS235640	Sweden	SWE	female	70.03
ERS235562	Sweden	SWE	female	71.16
ERS235563	Sweden	SWE	female	70.52
ERS235564	Sweden	SWE	female	71.03
ERS235565	Sweden	SWE	female	71.29
ERS235566	Sweden	SWE	female	69.97
ERS235567	Sweden	SWE	female	70.86
ERS235568	Sweden	SWE	female	70.23
ERS235569	Sweden	SWE	female	70.63
ERS235570	Sweden	SWE	female	70.71
ERS235571	Sweden	SWE	female	71.49
ERS235573	Sweden	SWE	female	69.41
ERS235572	Sweden	SWE	female	71.71
ERS235574	Sweden	SWE	female	71.24
ERS235576	Sweden	SWE	female	69.15
ERS235575	Sweden	SWE	female	71.28
ERS235577	Sweden	SWE	female	71.65
ERS235578	Sweden	SWE	female	71.63
ERS235579	Sweden	SWE	female	71.26
ERS235580	Sweden	SWE	female	71.84
ERS235581	Sweden	SWE	female	71.53
ERS235582	Sweden	SWE	female	71.44
ERS235583	Sweden	SWE	female	71.17
ERS235584	Sweden	SWE	female	71.25
ERS235585	Sweden	SWE	female	70.47
ERS235586	Sweden	SWE	female	71.4
ERS235587	Sweden	SWE	female	71.45
ERS235588	Sweden	SWE	female	69.67
ERS235589	Sweden	SWE	female	70.33
ERS235590	Sweden	SWE	female	69.7
ERS235591	Sweden	SWE	female	69.74
SRS871972	Finland	FIN	NULL	1.03
SRS871391	Finland	FIN	NULL	1.3
SRS871504	Finland	FIN	NULL	1.53
[truncated: 9,811 more rows]

## Sheet: S5
Clustering 189,680 viral contigs at different alignment fraction cutoffs
ANI	AF	clusters
95	10	30350
95	15	30912
95	20	31366
95	25	31741
95	30	32103
95	35	32540
95	40	33058
95	45	33634
95	50	34388
95	55	35388
95	60	36757
95	65	38528
95	70	40939
95	75	44027
95	80	48381
95	85	54118	* selected cutoffs
95	85	54118
95	90	62800
95	95	77286
95	100	140192
Clustering 189,680 viral contigs at different ANI cutoffs
ANI	AF	clusters
90	85	47993
90.5	85	48104
91	85	48273
92	85	48858
93	85	49862
94	85	51528
94.5	85	52692
95	85	54118	* selected cutoffs
95	85	54118
95.5	85	56424
96	85	59204
96.5	85	62890
97	85	67948
97.5	85	74884
98	85	83779
98.5	85	93894
99	85	105203
99.5	85	116107
100	85	179865

## Sheet: S6
genome id	reverse transcriptase	genome length	template region strand	template region coords	variable region strand	variable region coords	variable region mutations	A mutations	T mutations
MGV-GENOME-0320315	Yes	54324	+	32289-32407	+	32028-32146	14	14	0
MGV-GENOME-0320320	Yes	54326	-	6965-7080	-	7163-7278	16	0	16
MGV-GENOME-0320342	Yes	54334	+	26250-26389	+	25878-26017	11	11	0
MGV-GENOME-0320348	Yes	54339	-	3413-3535	-	3641-3763	25	0	22
MGV-GENOME-0320368	Yes	54349	+	44014-44086	+	43497-43569	12	10	1
MGV-GENOME-0320369	No	54349	+	42864-43005	+	42605-42746	11	10	1
MGV-GENOME-0304477	Yes	48024	-	5637-5752	-	6219-6334	12	0	12
MGV-GENOME-0304478	Yes	48024	+	38116-38217	+	39934-40035	15	15	0
MGV-GENOME-0304482	Yes	48026	+	40666-40841	+	39864-40039	11	10	0
MGV-GENOME-0304482	Yes	48026	+	41468-41592	+	39864-39988	12	11	0
MGV-GENOME-0304493	Yes	48030	-	5755-5866	-	6475-6586	18	0	17
MGV-GENOME-0304504	Yes	48034	-	8355-8456	-	6537-6638	20	0	20
MGV-GENOME-0304509	Yes	48035	-	10925-11020	-	8820-8915	11	0	11
MGV-GENOME-0304516	Yes	48040	-	4658-4744	-	5344-5430	15	0	15
MGV-GENOME-0304519	Yes	48040	-	8447-8542	-	6373-6468	12	0	12
MGV-GENOME-0379805	Yes	239612	-	1637-1749	-	2412-2524	16	0	16
MGV-GENOME-0379808	Yes	239851	+	95513-95625	+	94738-94850	16	16	0
MGV-GENOME-0213065	Yes	30302	+	14132-14234	+	16119-16221	15	15	0
MGV-GENOME-0213085	Yes	30305	-	5345-5470	-	5988-6113	16	0	16
MGV-GENOME-0305090	Yes	48228	+	40847-40958	+	40126-40237	13	13	0
MGV-GENOME-0305097	Yes	48230	-	5092-5201	-	5356-5465	12	0	11
MGV-GENOME-0305100	Yes	48231	-	7624-7751	-	8414-8541	23	0	23
MGV-GENOME-0305117	Yes	48236	+	42493-42610	+	41771-41888	15	13	1
MGV-GENOME-0305120	Yes	48236	-	3369-3481	-	3962-4074	15	1	14
MGV-GENOME-0305123	Yes	48238	-	4174-4290	-	4829-4945	12	0	12
MGV-GENOME-0335610	Yes	62240	+	54916-55031	+	54285-54400	12	12	0
MGV-GENOME-0335616	Yes	62242	-	55489-55592	-	56079-56182	13	0	12
MGV-GENOME-0335619	Yes	62244	-	3132-3221	-	4259-4348	19	0	19
MGV-GENOME-0335626	Yes	62249	+	46926-47015	+	45797-45886	10	10	0
MGV-GENOME-0335631	Yes	62252	-	50867-50934	-	51591-51658	10	0	10
MGV-GENOME-0335638	No	62256	-	3736-3827	-	4493-4584	12	0	12
MGV-GENOME-0335643	Yes	62258	-	50867-51000	-	51591-51724	20	0	20
MGV-GENOME-0290596	Yes	44413	+	32101-32208	+	31830-31937	26	26	0
MGV-GENOME-0243089	Yes	35665	+	29529-29648	+	29254-29373	7	7	0
MGV-GENOME-0298376	No	46192	+	41372-41498	+	41016-41142	12	12	0
MGV-GENOME-0298379	Yes	46193	+	38238-38339	+	40056-40157	15	14	0
MGV-GENOME-0298381	Yes	46193	+	36045-36131	+	35359-35445	16	16	0
MGV-GENOME-0298382	Yes	46193	+	41906-42021	+	41231-41346	19	16	2
MGV-GENOME-0298389	Yes	46195	-	4258-4344	-	4944-5030	17	1	16
MGV-GENOME-0350791	No	78393	-	29562-29680	-	29849-29967	15	2	13
MGV-GENOME-0350804	Yes	78411	+	56678-56789	+	56326-56437	10	10	0
MGV-GENOME-0350825	No	78440	+	37801-37919	+	37514-37632	13	12	1
MGV-GENOME-0350835	Yes	78455	-	3596-3683	-	4765-4852	20	0	20
MGV-GENOME-0300985	Yes	46903	-	24299-24415	-	24568-24684	11	1	10
MGV-GENOME-0301026	Yes	46919	-	8614-8709	-	6540-6635	13	0	13
MGV-GENOME-0301107	Yes	46942	-	2113-2208	-	39-134	12	0	12
MGV-GENOME-0301111	Yes	46944	-	20512-20628	-	12431-12547	12	0	12
MGV-GENOME-0301111	Yes	46944	-	20512-20643	-	21167-21298	15	0	15
MGV-GENOME-0301152	Yes	46954	+	21542-21637	+	23616-23711	10	10	0
MGV-GENOME-0301194	Yes	46969	-	18231-18347	-	10177-10293	16	0	16
MGV-GENOME-0301194	Yes	46969	-	18231-18362	-	18886-19017	14	0	14
MGV-GENOME-0309831	Yes	49876	-	5172-5285	-	5763-5876	17	0	17
MGV-GENOME-0309833	Yes	49878	+	43902-44019	+	43245-43362	14	13	0
MGV-GENOME-0309846	Yes	49882	-	44364-44488	-	45410-45534	17	0	12
MGV-GENOME-0309846	Yes	49882	+	45410-45534	+	44364-44488	17	17	0
MGV-GENOME-0299871	Yes	46591	+	37888-37983	+	39962-40057	16	16	0
MGV-GENOME-0299874	No	46591	+	729-815	+	43-129	11	11	0
MGV-GENOME-0299881	Yes	46593	+	38236-38349	+	37582-37695	17	17	0
MGV-GENOME-0299886	Yes	46594	+	42098-42228	+	41435-41565	21	20	0
MGV-GENOME-0299893	Yes	46595	+	42238-42369	+	41583-41714	18	18	0
MGV-GENOME-0221994	Yes	31899	-	17668-17770	-	15681-15783	12	0	12
MGV-GENOME-0222014	Yes	31902	+	1072-1174	+	3053-3155	10	10	0
MGV-GENOME-0222021	Yes	31903	+	2088-2219	+	1464-1595	18	18	0
MGV-GENOME-0222025	Yes	31904	+	16559-16688	+	15916-16045	20	19	1
MGV-GENOME-0216860	Yes	31001	+	27085-27171	+	26864-26950	9	7	1
MGV-GENOME-0216875	Yes	31004	+	2137-2266	+	1494-1623	12	11	1
MGV-GENOME-0216900	Yes	31008	-	5212-5341	-	5855-5984	19	1	18
MGV-GENOME-0277081	No	41645	+	40909-41021	+	40623-40735	11	11	0
MGV-GENOME-0277086	Yes	41646	-	27750-27883	-	28410-28543	17	0	17
MGV-GENOME-0277090	Yes	41647	+	38529-38620	+	37815-37906	7	7	0
MGV-GENOME-0229076	Yes	33140	-	6432-6561	-	6660-6789	18	0	17
MGV-GENOME-0229107	Yes	33147	+	26810-26937	+	26156-26283	14	12	2
MGV-GENOME-0229124	Yes	33150	-	2251-2344	-	194-287	9	0	8
MGV-GENOME-0331885	Yes	60094	-	36498-36608	-	36713-36823	16	0	16
MGV-GENOME-0331894	Yes	60098	-	11860-11986	-	9828-9954	24	1	21
MGV-GENOME-0331896	Yes	60098	-	21393-21511	-	22088-22206	10	0	10
MGV-GENOME-0331904	Yes	60101	-	36501-36611	-	36716-36826	16	0	16
MGV-GENOME-0230033	Yes	33323	-	24265-24368	-	22278-22381	12	0	12
MGV-GENOME-0230034	Yes	33324	+	26972-27061	+	26318-26407	11	9	0
MGV-GENOME-0230044	Yes	33325	+	24515-24617	+	26502-26604	18	18	0
MGV-GENOME-0230072	Yes	33331	-	8678-8780	-	6699-6801	15	0	15
MGV-GENOME-0343417	Yes	69008	+	39824-39937	+	39100-39213	8	8	0
MGV-GENOME-0320498	Yes	54416	-	6867-6979	-	7563-7675	11	0	11
MGV-GENOME-0320518	Yes	54428	+	48318-48458	+	47938-48078	14	14	0
MGV-GENOME-0320519	Yes	54428	-	9348-9472	-	10129-10253	14	0	13
MGV-GENOME-0320523	Yes	54430	+	51175-51267	+	50447-50539	15	15	0
MGV-GENOME-0328089	No	58052	-	30906-31049	-	31168-31311	15	1	14
MGV-GENOME-0328093	Yes	58054	-	10541-10680	-	10913-11052	17	0	17
MGV-GENOME-0366943	Yes	100617	+	54446-54541	+	54200-54295	23	23	0
MGV-GENOME-0318364	Yes	53369	+	42818-42941	+	42633-42756	21	20	0
MGV-GENOME-0318385	Yes	53382	-	11219-11339	-	11545-11665	21	1	19
MGV-GENOME-0318391	Yes	53385	+	47101-47216	+	46908-47023	16	16	0
MGV-GENOME-0318425	Yes	53401	-	33780-33894	-	34102-34216	10	0	7
MGV-GENOME-0318425	Yes	53401	+	34102-34216	+	33780-33894	10	10	0
MGV-GENOME-0237675	Yes	34837	-	7088-7219	-	7712-7843	15	0	15
MGV-GENOME-0237764	Yes	34858	-	5715-5844	-	6358-6487	17	1	16
MGV-GENOME-0237791	Yes	34863	-	5069-5179	-	5286-5396	19	2	17
MGV-GENOME-0237838	No	34873	+	29859-29992	+	29197-29330	16	15	1
MGV-GENOME-0364054	No	97076	-	11501-11606	-	8621-8726	46	0	35
MGV-GENOME-0364071	No	97092	-	49761-49853	-	49999-50091	22	0	22
MGV-GENOME-0364075	Yes	97095	-	60298-60403	-	60568-60673	25	1	23
MGV-GENOME-0364075	Yes	97095	-	73800-73871	-	69854-69925	28	4	20
MGV-GENOME-0273070	Yes	40871	-	5261-5377	-	5496-5612	16	1	14
MGV-GENOME-0273079	Yes	40872	+	31068-31193	+	30411-30536	22	22	0
MGV-GENOME-0273079	Yes	40872	+	31069-31205	+	37580-37716	26	23	0
MGV-GENOME-0297197	Yes	45908	-	4405-4529	-	5450-5574	16	0	16
MGV-GENOME-0297199	Yes	45908	-	4458-4573	-	5043-5158	15	0	15
MGV-GENOME-0297200	Yes	45909	-	10040-10173	-	10831-10964	14	0	14
MGV-GENOME-0297202	Yes	45909	+	41616-41702	+	40930-41016	17	17	0
MGV-GENOME-0297207	Yes	45911	+	32341-32436	+	34415-34510	14	13	0
MGV-GENOME-0297215	Yes	45912	+	25402-25514	+	25116-25228	16	16	0
MGV-GENOME-0297215	Yes	45912	+	25402-25514	+	29975-30087	14	14	0
MGV-GENOME-0297215	Yes	45912	-	29975-30087	-	25402-25514	14	0	10
MGV-GENOME-0297224	Yes	45915	-	5030-5159	-	5677-5806	10	0	9
MGV-GENOME-0297228	Yes	45916	-	23121-23237	-	23390-23506	17	1	16
MGV-GENOME-0297232	Yes	45917	+	34384-34500	+	34115-34231	11	10	1
MGV-GENOME-0305424	Yes	48354	+	40151-40263	+	39865-39977	12	12	0
MGV-GENOME-0305429	Yes	48354	+	36996-37097	+	38814-38915	18	18	0
MGV-GENOME-0305438	Yes	48356	+	26676-26805	+	26448-26577	20	20	0
MGV-GENOME-0305451	No	48361	+	28418-28535	+	28006-28123	12	11	0
MGV-GENOME-0305463	Yes	48364	+	40524-40648	+	39719-39843	10	10	0
MGV-GENOME-0305467	Yes	48365	-	6898-6993	-	4824-4919	19	0	19
MGV-GENOME-0305469	Yes	48365	+	33293-33401	+	33088-33196	20	20	0
MGV-GENOME-0305479	Yes	48369	+	42020-42132	+	41736-41848	12	12	0
MGV-GENOME-0305491	Yes	48375	-	4561-4647	-	5247-5333	15	0	15
MGV-GENOME-0305501	Yes	48377	-	9256-9351	-	7182-7277	19	0	19
MGV-GENOME-0248757	Yes	36538	+	28616-28738	+	28382-28504	14	12	1
MGV-GENOME-0248766	Yes	36539	-	7390-7484	-	5336-5430	12	1	11
MGV-GENOME-0283349	Yes	42866	+	38218-38319	+	40036-40137	17	17	0
MGV-GENOME-0283366	Yes	42869	+	38437-38556	+	38219-38338	27	27	0
MGV-GENOME-0283368	Yes	42870	-	10288-10413	-	10945-11070	20	0	20
MGV-GENOME-0243501	Yes	35724	-	34716-34817	-	32683-32784	17	0	17
MGV-GENOME-0243511	Yes	35725	-	5832-5950	-	6093-6211	11	0	11
MGV-GENOME-0243521	Yes	35727	+	27627-27749	+	27393-27515	14	10	2
MGV-GENOME-0243539	Yes	35729	+	28613-28718	+	30586-30691	13	13	0
MGV-GENOME-0243544	Yes	35729	+	19433-19537	+	21419-21523	17	17	0
MGV-GENOME-0247462	Yes	36322	-	7346-7477	-	7970-8101	14	0	14
MGV-GENOME-0247478	Yes	36324	-	8121-8229	-	6134-6242	12	0	11
MGV-GENOME-0247514	No	36330	+	29811-29958	+	29548-29695	16	16	0
MGV-GENOME-0247539	Yes	36334	-	6089-6226	-	6650-6787	17	2	12
MGV-GENOME-0247553	Yes	36336	+	28115-28242	+	27461-27588	12	11	0
MGV-GENOME-0353336	Yes	81927	+	74787-74893	+	74530-74636	11	10	1
MGV-GENOME-0353337	Yes	81928	+	3439-3551	+	3229-3341	18	15	2
MGV-GENOME-0353337	Yes	81928	-	39732-39807	-	40241-40316	14	0	11
MGV-GENOME-0353339	Yes	81936	+	77770-77898	+	77137-77265	15	14	0
MGV-GENOME-0280067	Yes	42246	+	27630-27733	+	27420-27523	10	10	0
MGV-GENOME-0280083	No	42250	+	30453-30602	+	30196-30345	17	16	0
MGV-GENOME-0280087	No	42250	-	27923-27988	-	32438-32503	25	1	19
MGV-GENOME-0280139	Yes	42260	+	37027-37126	+	36390-36489	17	17	0
MGV-GENOME-0280147	Yes	42261	-	37903-38036	-	38563-38696	18	0	18
MGV-GENOME-0313640	Yes	51307	+	47231-47342	+	46534-46645	11	11	0
MGV-GENOME-0313657	Yes	51316	+	43621-43748	+	42831-42958	19	18	1
MGV-GENOME-0316119	Yes	52389	+	49752-49879	+	48962-49089	21	21	0
MGV-GENOME-0316126	No	52391	+	10623-10730	+	12597-12704	14	14	0
MGV-GENOME-0316273	Yes	52457	-	27667-27794	-	28454-28581	20	1	19
MGV-GENOME-0316286	Yes	52462	-	21942-22070	-	22732-22860	14	1	13
MGV-GENOME-0316290	No	52465	+	48762-48912	+	48507-48657	18	16	0
MGV-GENOME-0260946	No	38617	+	30645-30794	+	30388-30537	18	18	0
MGV-GENOME-0260955	Yes	38619	+	33728-33835	+	33478-33585	10	9	1
MGV-GENOME-0313895	Yes	51410	-	10670-10780	-	10899-11009	19	0	19
MGV-GENOME-0313934	Yes	51427	+	46782-46898	+	46570-46686	17	17	0
MGV-GENOME-0313941	Yes	51431	+	44454-44588	+	43414-43548	16	15	1
MGV-GENOME-0348498	No	75419	-	27390-27508	-	27677-27795	11	1	10
MGV-GENOME-0348499	No	75419	-	27390-27508	-	27677-27795	11	1	10
MGV-GENOME-0260151	No	38470	+	19506-19619	+	19293-19406	13	13	0
MGV-GENOME-0260155	Yes	38471	-	5790-5908	-	6052-6170	15	0	15
MGV-GENOME-0260167	No	38474	+	29086-29234	+	28829-28977	19	19	0
MGV-GENOME-0260172	Yes	38474	-	6151-6278	-	6805-6932	14	1	13
MGV-GENOME-0354641	Yes	83905	+	33578-33719	+	33252-33393	13	12	0
MGV-GENOME-0354641	Yes	83905	+	33578-33719	+	37033-37174	20	20	0
MGV-GENOME-0354661	No	83928	-	80367-80428	-	78726-78787	18	2	15
MGV-GENOME-0375693	Yes	148656	+	94649-94762	+	94185-94298	18	17	1
MGV-GENOME-0375714	Yes	148815	-	102908-103021	-	103373-103486	18	1	17
MGV-GENOME-0239634	Yes	35172	+	26294-26421	+	25670-25797	12	12	0
MGV-GENOME-0239650	Yes	35175	-	4862-4999	-	5423-5560	18	2	13
MGV-GENOME-0239667	Yes	35178	+	30028-30150	+	29655-29777	17	17	0
MGV-GENOME-0239692	Yes	35180	-	6192-6329	-	6753-6890	17	2	12
MGV-GENOME-0239743	Yes	35190	+	24891-25020	+	24267-24396	15	15	0
MGV-GENOME-0239777	No	35196	-	16895-17008	-	17108-17221	14	0	14
MGV-GENOME-0378288	Yes	177733	-	177184-177313	-	177451-177580	28	2	26
MGV-GENOME-0269981	Yes	40266	-	20734-20863	-	21492-21621	14	2	11
MGV-GENOME-0270079	Yes	40287	+	21198-21319	+	23161-23282	14	14	0
MGV-GENOME-0263383	Yes	39050	+	19900-20021	+	21863-21984	13	13	0
MGV-GENOME-0263395	Yes	39052	+	34369-34487	+	34108-34226	15	14	0
MGV-GENOME-0340513	Yes	66017	+	49447-49561	+	48765-48879	9	9	0
MGV-GENOME-0340516	Yes	66020	+	38670-38783	+	37946-38059	16	16	0
MGV-GENOME-0340520	Yes	66024	+	51154-51280	+	53183-53309	20	18	0
MGV-GENOME-0340529	Yes	66029	+	46729-46845	+	46109-46225	12	11	1
MGV-GENOME-0340544	Yes	66037	+	44598-44713	+	44400-44515	19	19	0
MGV-GENOME-0340546	Yes	66038	+	40355-40470	+	39668-39783	8	8	0
MGV-GENOME-0340554	Yes	66040	-	9779-9885	-	10033-10139	17	0	17
MGV-GENOME-0340560	Yes	66047	+	40449-40571	+	39794-39916	17	17	0
MGV-GENOME-0369125	Yes	105490	-	94414-94545	-	95058-95189	16	0	16
MGV-GENOME-0339691	Yes	65290	-	13143-13269	-	11114-11240	20	0	18
MGV-GENOME-0339699	Yes	65297	-	18467-18553	-	19125-19211	12	0	12
MGV-GENOME-0339700	Yes	65297	-	4251-4366	-	4453-4568	20	2	18
MGV-GENOME-0339703	Yes	65299	+	52399-52515	+	51685-51801	17	17	0
MGV-GENOME-0339704	Yes	65299	-	24131-24244	-	24855-24968	19	0	19
MGV-GENOME-0339707	Yes	65304	+	56443-56589	+	56161-56307	14	12	1
MGV-GENOME-0339708	Yes	65304	+	39697-39807	+	38685-38795	13	13	0
MGV-GENOME-0339723	Yes	65318	-	23737-23850	-	24461-24574	12	0	12
MGV-GENOME-0339729	Yes	65327	+	34289-34403	+	34054-34168	12	11	0
MGV-GENOME-0240415	Yes	35285	+	29617-29733	+	29276-29392	15	13	0
MGV-GENOME-0314807	Yes	51809	+	42207-42325	+	41549-41667	11	11	0
MGV-GENOME-0314808	Yes	51809	+	47090-47206	+	46878-46994	13	13	0
MGV-GENOME-0314817	Yes	51813	-	7568-7695	-	8358-8485	20	1	19
MGV-GENOME-0320058	Yes	54196	-	4253-4373	-	4511-4631	15	2	12
MGV-GENOME-0320063	Yes	54199	-	5570-5687	-	6190-6307	14	0	14
MGV-GENOME-0320080	Yes	54208	+	47480-47604	+	46378-46502	16	16	0
MGV-GENOME-0320096	Yes	54213	+	36373-36485	+	35770-35882	8	8	0
MGV-GENOME-0320113	Yes	54219	-	5138-5258	-	5396-5516	18	2	15
MGV-GENOME-0369277	No	105955	-	29129-29247	-	29416-29534	19	1	18
MGV-GENOME-0369298	Yes	106008	+	48673-48792	+	48448-48567	18	17	1
MGV-GENOME-0369306	Yes	106038	-	46999-47127	-	44905-45033	21	2	18
MGV-GENOME-0369308	Yes	106043	+	44423-44538	+	44225-44340	16	16	0
MGV-GENOME-0369309	No	106044	+	39032-39149	+	38705-38822	16	16	0
MGV-GENOME-0271034	Yes	40491	-	3247-3346	-	3884-3983	18	0	18
MGV-GENOME-0271041	No	40492	+	34416-34540	+	33988-34112	12	11	1
MGV-GENOME-0271047	Yes	40493	+	35744-35839	+	34982-35077	17	17	0
MGV-GENOME-0271057	Yes	40495	-	4701-4816	-	4975-5090	17	1	16
MGV-GENOME-0276232	Yes	41474	-	1736-1822	-	2422-2508	17	0	17
MGV-GENOME-0276263	Yes	41479	+	35861-35975	+	35626-35740	16	14	1
MGV-GENOME-0259388	No	38339	-	7023-7170	-	7286-7433	12	0	12
MGV-GENOME-0259390	Yes	38339	+	32841-32970	+	32192-32321	19	16	0
MGV-GENOME-0259400	Yes	38340	-	3686-3785	-	4323-4422	11	0	11
MGV-GENOME-0336346	Yes	62738	-	13418-13534	-	13970-14086	25	0	25
MGV-GENOME-0304278	Yes	47952	+	45114-45241	+	44324-44451	16	16	0
MGV-GENOME-0304286	Yes	47955	-	7297-7412	-	7880-7995	16	0	16
MGV-GENOME-0304288	Yes	47956	-	9781-9876	-	7707-7802	13	0	13
MGV-GENOME-0304310	Yes	47963	-	4432-4563	-	5088-5219	20	0	19
MGV-GENOME-0304311	Yes	47963	+	42284-42402	+	41563-41681	12	12	0
MGV-GENOME-0290175	Yes	44311	-	3958-4094	-	4617-4753	21	1	19
MGV-GENOME-0290202	No	44318	-	6281-6429	-	6538-6686	18	0	18
MGV-GENOME-0290214	Yes	44322	+	33293-33392	+	32643-32742	10	9	1
MGV-GENOME-0290215	Yes	44322	+	40209-40320	+	39974-40085	23	22	1
MGV-GENOME-0290238	Yes	44327	-	4932-5043	-	5341-5452	14	0	14
MGV-GENOME-0340729	Yes	66192	+	38770-38880	+	37758-37868	12	12	0
MGV-GENOME-0252822	Yes	37213	-	8295-8404	-	8506-8615	17	1	16
MGV-GENOME-0252824	Yes	37213	+	31065-31175	+	30822-30932	12	11	0
MGV-GENOME-0252828	Yes	37214	-	4184-4303	-	4808-4927	13	0	13
MGV-GENOME-0252850	Yes	37217	+	31516-31618	+	31244-31346	14	14	0
MGV-GENOME-0326014	No	57083	+	30402-30539	+	30144-30281	26	26	0
MGV-GENOME-0299675	Yes	46537	-	11321-11416	-	9215-9310	11	0	11
MGV-GENOME-0299694	Yes	46540	-	45280-45375	-	43206-43301	17	0	17
MGV-GENOME-0299708	Yes	46545	-	4097-4205	-	4771-4879	14	1	13
MGV-GENOME-0299709	Yes	46545	-	8489-8584	-	6415-6510	23	0	23
MGV-GENOME-0299722	Yes	46550	+	42224-42347	+	41656-41779	14	13	0
MGV-GENOME-0332850	Yes	60614	-	35390-35475	-	26324-26409	17	0	17
MGV-GENOME-4419156	Yes	42345	-	22722-22856	-	23382-23516	17	0	17
MGV-GENOME-0238444	Yes	34990	+	30430-30563	+	29768-29901	16	16	0
MGV-GENOME-0267694	Yes	39846	-	7801-7910	-	8012-8121	13	1	12
MGV-GENOME-0267703	No	39847	-	7971-8119	-	8228-8376	19	0	19
MGV-GENOME-0267732	Yes	39853	-	4010-4103	-	1953-2046	11	0	11
MGV-GENOME-0267778	Yes	39862	-	5675-5793	-	5936-6054	16	0	16
MGV-GENOME-0267822	Yes	39871	-	7166-7274	-	7443-7551	19	1	18
MGV-GENOME-0267826	Yes	39871	+	30376-30490	+	30165-30279	20	16	2
MGV-GENOME-0351234	Yes	78949	+	7709-7785	+	6597-6673	13	11	0
MGV-GENOME-0351234	Yes	78949	+	7711-7785	+	7201-7275	18	16	0
MGV-GENOME-0368064	Yes	102660	+	10577-10691	+	10022-10136	19	18	1
MGV-GENOME-0368068	No	102667	-	63994-64086	-	64232-64324	22	0	22
MGV-GENOME-0293463	Yes	45039	+	41449-41568	+	41224-41343	33	30	2
MGV-GENOME-0293464	Yes	45039	-	3767-3857	-	4446-4536	17	1	16
MGV-GENOME-0293477	Yes	45042	+	38262-38371	+	37999-38108	13	12	1
MGV-GENOME-0293480	Yes	45043	-	3447-3559	-	3733-3845	12	0	12
MGV-GENOME-0293490	No	45044	+	32120-32237	+	31708-31825	10	10	0
MGV-GENOME-4433701	No	97133	-	94571-94659	-	94786-94874	19	0	18
MGV-GENOME-4433811	Yes	97754	+	5590-5685	+	5319-5414	23	23	0
MGV-GENOME-4433855	Yes	97941	+	3523-3618	+	3252-3347	21	21	0
MGV-GENOME-4433898	No	98157	+	89330-89423	+	89092-89185	22	21	0
MGV-GENOME-4405734	Yes	31851	-	6496-6625	-	7123-7252	14	0	14
MGV-GENOME-4405735	Yes	31851	-	6496-6625	-	7123-7252	14	0	14
MGV-GENOME-0379593	Yes	215886	-	106052-106140	-	106683-106771	11	0	11
MGV-GENOME-0245256	Yes	35982	+	31166-31289	+	30476-30599	12	12	0
MGV-GENOME-0245258	Yes	35982	-	7387-7516	-	8011-8140	16	0	16
MGV-GENOME-0245353	Yes	35997	-	6802-6904	-	4821-4923	15	1	14
MGV-GENOME-0287307	Yes	43672	+	38145-38267	+	37917-38039	27	23	1
MGV-GENOME-0287314	No	43673	+	31022-31141	+	30611-30730	15	14	0
MGV-GENOME-0287315	Yes	43673	-	11596-11691	-	9489-9584	11	0	10
MGV-GENOME-0287336	No	43677	-	31800-31862	-	33861-33923	23	3	17
MGV-GENOME-0379297	No	195805	-	47560-47629	-	54683-54752	16	0	12
MGV-GENOME-0379297	No	195805	+	54683-54752	+	47560-47629	16	14	1
MGV-GENOME-0379299	No	195832	+	138472-138537	+	142011-142076	15	12	0
MGV-GENOME-0379299	No	195832	-	142011-142076	-	138472-138537	15	1	12
MGV-GENOME-0358555	Yes	88307	+	73685-73813	+	73052-73180	14	14	0
MGV-GENOME-0358557	Yes	88309	-	4252-4372	-	4510-4630	13	2	10
MGV-GENOME-0358577	No	88351	+	41250-41369	+	40961-41080	12	11	1
MGV-GENOME-0313426	Yes	51213	-	7470-7585	-	8053-8168	17	2	15
MGV-GENOME-0313428	Yes	51213	-	5107-5230	-	5797-5920	10	0	10
MGV-GENOME-0313429	Yes	51213	-	5549-5666	-	6270-6387	14	0	14
MGV-GENOME-0313432	Yes	51215	+	39751-39868	+	39138-39255	20	19	1
MGV-GENOME-0313462	Yes	51230	-	8269-8364	-	6164-6259	15	1	13
MGV-GENOME-0313471	Yes	51233	-	5758-5876	-	6019-6137	12	0	12
MGV-GENOME-0313472	Yes	51233	+	41771-41900	+	40723-40852	13	13	0
MGV-GENOME-0308063	Yes	49235	+	45959-46072	+	45368-45481	15	15	0
MGV-GENOME-0308083	Yes	49241	-	12840-12968	-	4911-5039	17	0	16
MGV-GENOME-0308083	Yes	49241	-	12840-12970	-	13486-13616	16	0	15
MGV-GENOME-0308089	Yes	49242	-	39711-39827	-	40346-40462	14	0	14
MGV-GENOME-0308090	Yes	49242	+	24361-24470	+	24098-24207	11	10	1
MGV-GENOME-0350433	Yes	77997	+	60977-61052	+	59866-59941	14	12	0
MGV-GENOME-0343343	Yes	68926	+	55759-55884	+	55510-55635	23	23	0
MGV-GENOME-0343350	Yes	68940	-	4250-4364	-	4450-4564	13	1	12
MGV-GENOME-0343355	Yes	68942	+	50050-50172	+	49431-49553	15	13	1
MGV-GENOME-0343359	Yes	68948	-	8476-8592	-	8731-8847	13	0	13
MGV-GENOME-0343364	No	68953	+	37295-37413	+	37008-37126	22	21	1
MGV-GENOME-0248716	No	36531	-	26452-26599	-	26715-26862	16	0	16
MGV-GENOME-0248809	Yes	36548	+	15605-15710	+	17592-17697	13	13	0
MGV-GENOME-0241214	Yes	35404	+	31435-31528	+	33489-33582	8	8	0
MGV-GENOME-0241363	Yes	35410	-	9287-9416	-	9911-10040	20	0	20
MGV-GENOME-0344517	No	70346	-	29701-29819	-	29988-30106	17	1	16
MGV-GENOME-0344536	No	70371	-	69966-70084	-	70253-70371	17	1	16
MGV-GENOME-4432751	Yes	87729	+	51158-51241	+	50463-50546	12	9	1
MGV-GENOME-4432793	No	88064	-	26497-26616	-	26786-26905	12	1	11
MGV-GENOME-4432799	Yes	88258	-	2590-2709	-	2793-2912	21	0	20
MGV-GENOME-4432834	Yes	88872	+	39695-39809	+	39481-39595	18	18	0
MGV-GENOME-0349748	Yes	77103	-	31940-32101	-	32426-32587	8	0	7
MGV-GENOME-0349748	Yes	77103	+	39713-39788	+	38602-38677	15	13	0
MGV-GENOME-0349748	Yes	77103	+	39712-39788	+	39203-39279	14	11	0
MGV-GENOME-0342495	Yes	68031	+	44807-44922	+	44120-44235	15	15	0
MGV-GENOME-0342500	No	68032	-	51797-51915	-	52084-52202	13	1	12
MGV-GENOME-0271557	Yes	40588	-	4895-5002	-	5137-5244	17	0	16
MGV-GENOME-0271564	Yes	40590	+	32811-32929	+	32553-32671	12	12	0
MGV-GENOME-0271581	No	40593	+	30459-30608	+	30202-30351	19	19	0
MGV-GENOME-0271609	Yes	40597	+	32929-33045	+	32587-32703	14	12	0
MGV-GENOME-0275388	Yes	41305	+	33339-33457	+	33078-33196	12	11	0
MGV-GENOME-0324744	Yes	56495	+	38843-39001	+	38587-38745	18	16	2
MGV-GENOME-0292225	Yes	44782	+	34362-34484	+	34134-34256	23	20	0
MGV-GENOME-0292229	Yes	44784	+	19605-19734	+	18958-19087	16	16	0
MGV-GENOME-0292238	No	44786	-	4187-4303	-	4395-4511	19	1	17
MGV-GENOME-0292253	Yes	44789	+	41161-41280	+	40932-41051	23	22	0
MGV-GENOME-0292256	Yes	44790	+	24575-24694	+	24327-24446	31	30	0
MGV-GENOME-4415005	Yes	38542	+	35971-36089	+	35264-35382	24	20	1
MGV-GENOME-4415196	Yes	38707	+	19210-19317	+	18960-19067	21	20	1
MGV-GENOME-4415212	No	38720	+	33582-33700	+	33306-33424	14	14	0
MGV-GENOME-0345740	No	71629	+	38164-38282	+	37877-37995	18	17	1
MGV-GENOME-0345747	Yes	71637	-	25771-25881	-	26783-26893	7	0	7
MGV-GENOME-0345754	No	71642	+	38312-38430	+	38025-38143	15	14	1
MGV-GENOME-0345757	Yes	71645	+	51654-51767	+	51453-51566	11	11	0
MGV-GENOME-0345760	Yes	71649	-	4392-4522	-	5130-5260	13	0	12
MGV-GENOME-0345767	No	71659	+	38165-38283	+	37878-37996	16	15	1
MGV-GENOME-0345773	Yes	71667	+	54667-54732	+	53536-53601	7	7	0
MGV-GENOME-0345773	Yes	71667	+	54667-54740	+	54158-54231	13	10	1
MGV-GENOME-0345774	No	71668	+	40472-40590	+	40185-40303	20	19	1
MGV-GENOME-0345778	No	71670	+	40420-40535	+	40140-40255	14	14	0
MGV-GENOME-0345782	No	71677	-	29974-30092	-	30261-30379	18	1	16
MGV-GENOME-0345786	No	71681	-	16338-16456	-	16625-16743	22	4	18
MGV-GENOME-0295784	Yes	45575	-	8571-8666	-	6497-6592	15	0	15
MGV-GENOME-0295825	Yes	45586	-	4196-4320	-	5242-5366	17	0	17
MGV-GENOME-0295846	Yes	45592	+	38465-38566	+	40283-40384	18	17	0
MGV-GENOME-0321547	Yes	54948	-	5011-5151	-	5391-5531	15	0	14
MGV-GENOME-0321550	Yes	54949	+	47182-47309	+	46392-46519	16	16	0
MGV-GENOME-0321565	Yes	54960	+	49122-49235	+	48400-48513	10	10	0
MGV-GENOME-0321579	Yes	54965	+	51684-51800	+	50970-51086	14	14	0
MGV-GENOME-0349938	No	77351	+	32203-32321	+	31916-32034	16	15	1
MGV-GENOME-0349952	Yes	77368	-	3966-4080	-	4236-4350	16	0	15
MGV-GENOME-0349985	No	77418	-	30387-30505	-	30674-30792	18	1	17
MGV-GENOME-0349987	Yes	77419	+	51473-51588	+	51271-51386	14	13	1
MGV-GENOME-0375901	Yes	150565	+	126709-126820	+	126245-126356	13	12	1
MGV-GENOME-0375911	Yes	150603	+	134729-134840	+	134252-134363	15	14	1
MGV-GENOME-0354270	Yes	83435	-	10984-11095	-	11239-11350	17	1	16
MGV-GENOME-0354274	No	83436	-	83281-83351	-	82512-82582	25	6	18
MGV-GENOME-0235988	Yes	34519	+	28303-28440	+	27742-27879	19	14	2
MGV-GENOME-0236010	Yes	34523	-	8388-8490	-	6401-6503	11	0	11
MGV-GENOME-0322818	Yes	55581	-	4154-4269	-	4356-4471	14	1	13
MGV-GENOME-0322825	Yes	55585	-	4153-4268	-	4355-4470	9	1	8
MGV-GENOME-0246957	Yes	36242	-	13968-14073	-	11981-12086	14	0	14
MGV-GENOME-0246958	Yes	36242	-	4028-4123	-	2000-2095	7	0	7
MGV-GENOME-0370721	Yes	111344	+	74272-74398	+	73501-73627	18	15	0
MGV-GENOME-0373413	Yes	129373	-	6536-6664	-	7405-7533	14	0	14
MGV-GENOME-0373413	Yes	129373	+	7405-7533	+	6536-6664	14	10	0
MGV-GENOME-0373418	No	129425	+	96896-97016	+	96159-96279	8	8	0
MGV-GENOME-0373419	Yes	129431	+	111740-111874	+	110892-111026	17	17	0
MGV-GENOME-0373424	Yes	129473	+	56029-56149	+	55654-55774	20	20	0
MGV-GENOME-0372739	Yes	123868	-	6536-6664	-	7405-7533	15	0	14
MGV-GENOME-0372740	Yes	123870	-	27569-27681	-	28524-28636	15	0	13
MGV-GENOME-0372750	No	123962	-	29763-29881	-	30050-30168	18	1	17
MGV-GENOME-0372751	Yes	123963	+	115015-115143	+	114146-114274	17	17	0
MGV-GENOME-0348793	No	75816	+	75554-75621	+	74585-74652	17	12	2
MGV-GENOME-0234337	Yes	34175	+	30184-30320	+	29519-29655	17	17	0
MGV-GENOME-0234342	Yes	34177	-	5811-5916	-	3838-3943	10	0	10
MGV-GENOME-0318038	Yes	53226	+	46101-46235	+	45065-45199	11	11	0
MGV-GENOME-0318047	Yes	53230	-	34693-34816	-	34878-35001	23	3	19
MGV-GENOME-0318054	Yes	53233	-	6838-6972	-	7878-8012	10	0	10
MGV-GENOME-0318070	Yes	53239	-	24318-24390	-	24834-24906	12	1	10
MGV-GENOME-0318070	Yes	53239	-	24318-24393	-	25434-25509	13	0	12
MGV-GENOME-0336829	No	63110	-	12666-12790	-	13094-13218	13	0	13
MGV-GENOME-0336832	Yes	63113	-	11197-11310	-	11412-11525	13	0	13
MGV-GENOME-0336834	Yes	63114	+	57408-57497	+	56280-56369	14	14	0
MGV-GENOME-0336848	Yes	63123	-	17035-17157	-	17690-17812	15	0	14
MGV-GENOME-0336853	Yes	63127	+	52064-52179	+	51863-51978	8	7	1
MGV-GENOME-0336855	Yes	63129	-	27393-27534	-	27653-27794	17	0	17
MGV-GENOME-0336862	Yes	63135	-	16891-17023	-	17737-17869	9	2	7
MGV-GENOME-0336869	Yes	63141	-	5188-5298	-	5403-5513	18	0	18
MGV-GENOME-0267379	No	39778	-	15571-15684	-	15783-15896	18	0	18
MGV-GENOME-0267385	Yes	39779	-	3925-4019	-	1896-1990	10	0	10
MGV-GENOME-0267425	Yes	39787	+	30231-30353	+	29997-30119	18	16	1
MGV-GENOME-0284914	Yes	43154	+	32893-32986	+	34947-35040	10	7	1
MGV-GENOME-0284914	Yes	43154	-	34947-35040	-	32893-32986	10	0	7
MGV-GENOME-0284931	Yes	43157	-	10127-10263	-	2794-2930	16	0	13
MGV-GENOME-0284931	Yes	43157	-	10139-10264	-	10796-10921	11	0	11
MGV-GENOME-0284997	Yes	43170	+	32188-32306	+	31927-32045	16	16	0
MGV-GENOME-0284998	Yes	43170	-	8310-8412	-	6323-6425	11	0	11
MGV-GENOME-0285006	Yes	43173	-	6340-6454	-	6576-6690	16	1	14
MGV-GENOME-0302082	Yes	47253	-	5385-5495	-	6099-6209	18	0	17
MGV-GENOME-0302086	No	47254	-	207-324	-	950-1067	16	0	16
MGV-GENOME-0302097	Yes	47257	-	2664-2780	-	3321-3437	14	0	13
MGV-GENOME-0302112	Yes	47260	+	44264-44382	+	43676-43794	15	14	0
MGV-GENOME-0302114	Yes	47261	-	3080-3182	-	3758-3860	9	0	9
MGV-GENOME-0302120	Yes	47264	-	5595-5684	-	6274-6363	19	1	18
MGV-GENOME-0370140	Yes	108777	+	67404-67515	+	67132-67243	20	19	1
MGV-GENOME-0370145	Yes	108797	+	38732-38842	+	37720-37830	9	9	0
MGV-GENOME-0375046	Yes	143449	-	95937-96048	-	96401-96512	17	1	16
MGV-GENOME-0337189	Yes	63399	+	58272-58361	+	57144-57233	11	11	0
MGV-GENOME-0337191	No	63401	+	58928-59075	+	58632-58779	16	15	0
MGV-GENOME-0337198	Yes	63408	+	5735-5822	+	4566-4653	12	12	0
MGV-GENOME-0328941	Yes	58481	+	56482-56550	+	55384-55452	11	11	0
MGV-GENOME-0328941	Yes	58481	+	56477-56550	+	55971-56044	12	10	1
MGV-GENOME-0328968	Yes	58497	-	1950-2022	-	2456-2528	12	1	10
MGV-GENOME-0328968	Yes	58497	-	1950-2018	-	3048-3116	11	0	11
MGV-GENOME-0328972	Yes	58501	+	39985-40109	+	39362-39486	18	18	0
MGV-GENOME-0254066	Yes	37432	-	14876-14986	-	15111-15221	17	0	17
MGV-GENOME-0254093	Yes	37437	-	5277-5393	-	5620-5736	15	0	14
MGV-GENOME-0365296	Yes	98449	+	95767-95862	+	95496-95591	21	21	0
MGV-GENOME-0365298	No	98453	+	49284-49372	+	49070-49158	20	20	0
MGV-GENOME-0365310	No	98471	-	17655-17719	-	14850-14914	18	4	14
MGV-GENOME-0378594	Yes	182677	+	84334-84436	+	84122-84224	15	15	0
MGV-GENOME-0378597	Yes	182685	+	38070-38172	+	37858-37960	23	23	0
MGV-GENOME-0378601	Yes	182779	-	148780-148882	-	148990-149092	21	0	21
MGV-GENOME-0359771	No	90508	-	45773-45860	-	47668-47755	34	4	27
MGV-GENOME-0313055	Yes	51063	-	39940-40059	-	40150-40269	16	2	13
MGV-GENOME-0313059	Yes	51064	-	1780-1892	-	2476-2588	10	0	10
MGV-GENOME-0279232	Yes	42080	+	946-1080	+	286-420	20	20	0
MGV-GENOME-0279256	Yes	42087	+	19287-19421	+	18627-18761	14	14	0
MGV-GENOME-0279270	Yes	42090	+	16116-16249	+	15456-15589	21	21	0
MGV-GENOME-0279272	Yes	42090	-	22667-22800	-	23327-23460	22	0	22
MGV-GENOME-0279281	Yes	42091	+	20750-20883	+	20090-20223	23	22	0
MGV-GENOME-0279285	Yes	42091	+	36205-36326	+	38168-38289	12	12	0
MGV-GENOME-0279300	Yes	42093	+	839-958	+	112-231	13	13	0
MGV-GENOME-0332609	Yes	60474	+	22616-22757	+	22356-22497	20	20	0
MGV-GENOME-0332612	Yes	60476	+	55321-55430	+	55106-55215	12	12	0
MGV-GENOME-0332613	Yes	60476	+	48711-48831	+	48384-48504	17	15	1
MGV-GENOME-0332617	Yes	60479	-	46793-46902	-	47008-47117	18	0	18
MGV-GENOME-0332624	Yes	60483	-	12739-12865	-	10710-10836	23	1	19
MGV-GENOME-0332627	Yes	60484	-	3337-3425	-	4472-4560	12	1	10
MGV-GENOME-0332629	No	60485	-	4012-4126	-	4220-4334	14	0	14
MGV-GENOME-0333368	Yes	60894	+	42113-42236	+	41928-42051	14	13	0
MGV-GENOME-0333377	Yes	60900	+	38670-38777	+	38402-38509	19	19	0
MGV-GENOME-0333379	Yes	60901	+	43856-43971	+	43658-43773	20	20	0
MGV-GENOME-0333401	Yes	60917	+	50142-50262	+	49884-50004	18	15	2
MGV-GENOME-0333402	Yes	60918	+	48083-48199	+	47538-47654	24	24	0
MGV-GENOME-0333403	Yes	60919	-	7878-7993	-	8076-8191	11	0	11
MGV-GENOME-0333409	Yes	60924	-	4193-4308	-	4395-4510	16	1	15
MGV-GENOME-0323946	Yes	56121	-	17434-17591	-	17699-17856	17	0	17
MGV-GENOME-0323951	Yes	56123	+	38518-38676	+	38261-38419	18	18	0
MGV-GENOME-0323955	Yes	56125	-	2909-3025	-	3623-3739	14	0	14
MGV-GENOME-0323963	Yes	56129	+	47025-47159	+	45985-46119	14	13	0
MGV-GENOME-0323975	Yes	56134	-	23029-23143	-	23302-23416	14	0	13
MGV-GENOME-0323977	Yes	56136	-	30134-30244	-	30349-30459	15	0	15
MGV-GENOME-0301262	Yes	46992	-	3998-4111	-	4211-4324	13	1	11
MGV-GENOME-0301269	Yes	46995	-	13770-13875	-	11797-11902	16	0	16
MGV-GENOME-0301279	Yes	46998	+	34845-34971	+	34109-34235	22	21	1
MGV-GENOME-0301290	Yes	47001	+	36393-36494	+	38211-38312	14	14	0
MGV-GENOME-0294529	Yes	45279	-	36929-37015	-	29598-29684	11	0	11
MGV-GENOME-0294529	Yes	45279	-	36930-37017	-	37622-37709	13	0	13
MGV-GENOME-0294535	Yes	45280	+	31079-31208	+	30432-30561	14	14	0
MGV-GENOME-0294545	Yes	45283	+	24349-24473	+	23304-23428	22	22	0
MGV-GENOME-0294548	Yes	45284	-	8490-8585	-	6416-6511	19	0	19
MGV-GENOME-0294564	Yes	45290	-	5378-5507	-	6025-6154	16	0	16
MGV-GENOME-0294569	Yes	45290	+	39088-39191	+	41052-41155	14	14	0
MGV-GENOME-0294570	Yes	45290	+	27402-27538	+	27134-27270	16	16	0
MGV-GENOME-0294573	Yes	45291	+	41405-41492	+	40725-40812	15	15	0
MGV-GENOME-0294582	Yes	45293	+	40833-40958	+	39783-39908	17	17	0
MGV-GENOME-0375359	Yes	145967	-	96107-96218	-	96547-96658	18	1	15
MGV-GENOME-0360135	Yes	91108	+	58332-58441	+	58117-58226	21	20	1
MGV-GENOME-0360153	No	91129	+	51709-51771	+	56093-56155	24	20	3
MGV-GENOME-0351993	Yes	79955	-	7358-7486	-	7991-8119	11	1	9
MGV-GENOME-0352014	Yes	79999	-	72197-72273	-	72707-72783	15	0	13
MGV-GENOME-0352014	Yes	79999	-	72197-72271	-	73309-73383	14	0	12
MGV-GENOME-0311689	Yes	50532	-	17289-17384	-	15184-15279	13	0	13
MGV-GENOME-0311713	Yes	50541	-	21976-22084	-	19984-20092	15	0	15
MGV-GENOME-0311723	Yes	50545	-	6667-6810	-	6988-7131	16	0	13
MGV-GENOME-0286676	Yes	43539	+	32966-33085	+	32748-32867	26	26	0
MGV-GENOME-0327017	Yes	57550	-	6110-6225	-	6308-6423	14	0	14
MGV-GENOME-0327022	Yes	57556	-	4328-4422	-	4530-4624	18	1	17
MGV-GENOME-0327024	Yes	57557	-	4160-4274	-	4360-4474	20	1	19
MGV-GENOME-0327027	Yes	57559	+	44109-44224	+	43911-44026	19	19	0
MGV-GENOME-0327028	Yes	57559	-	4160-4274	-	4360-4474	12	1	10
MGV-GENOME-0327038	Yes	57562	-	7383-7499	-	7725-7841	13	0	12
MGV-GENOME-0327043	Yes	57565	-	4245-4359	-	4927-5041	9	0	9
MGV-GENOME-0325858	Yes	57016	+	32548-32641	+	34602-34695	7	7	0
MGV-GENOME-0325862	Yes	57017	+	49853-49966	+	49638-49751	12	12	0
MGV-GENOME-0325871	Yes	57021	-	40937-41053	-	41151-41267	15	0	11
MGV-GENOME-0325871	Yes	57021	+	41151-41267	+	40937-41053	15	15	0
MGV-GENOME-0325881	Yes	57026	+	44600-44715	+	44402-44517	19	19	0
MGV-GENOME-0325889	Yes	57030	-	4255-4370	-	4456-4571	15	1	14
MGV-GENOME-0325895	Yes	57032	-	8369-8492	-	9148-9271	16	0	15
MGV-GENOME-0325896	Yes	57033	+	4598-4738	+	4218-4358	14	14	0
MGV-GENOME-0325903	No	57037	+	32730-32876	+	32446-32592	13	12	0
MGV-GENOME-0325911	Yes	57039	+	44104-44219	+	43906-44021	17	17	0
MGV-GENOME-4427614	Yes	57167	+	50692-50807	+	50490-50605	16	15	1
MGV-GENOME-4427624	Yes	57182	+	50390-50505	+	50188-50303	15	14	1
MGV-GENOME-4427637	Yes	57194	-	4420-4535	-	4622-4737	15	2	13
MGV-GENOME-4427734	Yes	57424	+	50718-50832	+	50518-50632	16	13	2
MGV-GENOME-4427764	Yes	57527	+	50729-50843	+	50529-50643	13	12	1
MGV-GENOME-4427819	Yes	57691	-	4204-4319	-	4406-4521	17	2	15
MGV-GENOME-4427837	Yes	57735	-	4161-4276	-	4363-4478	12	1	11
MGV-GENOME-4427846	Yes	57757	+	50968-51083	+	50767-50882	14	13	1
MGV-GENOME-4427855	Yes	57797	+	40450-40572	+	39795-39917	16	15	0
MGV-GENOME-0236589	Yes	34627	-	7035-7162	-	7659-7786	7	0	7
MGV-GENOME-0236594	Yes	34628	+	26662-26789	+	26038-26165	16	16	0
MGV-GENOME-0236673	Yes	34644	-	7672-7801	-	8315-8444	15	1	14
MGV-GENOME-0338768	No	64566	+	33878-33996	+	33591-33709	10	9	1
MGV-GENOME-0338769	Yes	64567	+	34350-34476	+	33736-33862	17	16	0
MGV-GENOME-0338777	Yes	64574	+	11731-11848	+	11167-11284	15	15	0
MGV-GENOME-0338784	Yes	64576	-	19403-19519	-	20052-20168	12	1	11
MGV-GENOME-0329884	Yes	58994	-	8343-8482	-	8722-8861	11	0	10
MGV-GENOME-0329888	Yes	58997	-	36000-36088	-	32793-32881	22	0	16
MGV-GENOME-0329888	Yes	58997	-	36000-36088	-	37167-37255	16	0	16
MGV-GENOME-0329889	Yes	58998	-	10296-10422	-	8264-8390	16	0	14
MGV-GENOME-0329891	Yes	58998	-	19434-19588	-	19693-19847	17	0	16
MGV-GENOME-0329899	No	59006	-	56429-56572	-	56691-56834	11	1	10
MGV-GENOME-0329912	Yes	59013	+	55486-55577	+	54352-54443	16	14	0
MGV-GENOME-0254918	Yes	37575	+	5300-5394	+	4584-4678	23	21	2
MGV-GENOME-0318036	Yes	53224	+	43624-43737	+	43020-43133	18	18	0
MGV-GENOME-0318050	Yes	53230	-	6473-6584	-	7193-7304	14	0	14
MGV-GENOME-0318056	Yes	53233	+	41032-41143	+	40312-40423	15	15	0
MGV-GENOME-0318066	Yes	53236	-	3266-3365	-	3903-4002	14	0	14
MGV-GENOME-0318078	Yes	53243	+	42113-42236	+	41928-42051	14	13	0
MGV-GENOME-0367732	No	101968	-	52594-52685	-	52832-52923	22	0	22
MGV-GENOME-0367740	Yes	101987	+	101182-101277	+	100911-101006	24	24	0
MGV-GENOME-0367741	Yes	101987	-	98928-99023	-	99199-99294	25	0	25
MGV-GENOME-0367742	No	101995	+	86290-86378	+	86076-86164	18	18	0
MGV-GENOME-0243645	Yes	35743	-	6582-6684	-	4596-4698	16	0	16
MGV-GENOME-0243701	Yes	35752	+	26385-26486	+	28418-28519	12	12	0
MGV-GENOME-0283053	Yes	42831	-	13848-13962	-	14060-14174	14	3	10
MGV-GENOME-0283193	Yes	42838	-	5590-5698	-	3620-3728	17	0	17
MGV-GENOME-0283267	Yes	42850	+	17261-17385	+	16638-16762	19	19	0
MGV-GENOME-0378804	Yes	185332	-	77336-77437	-	77543-77644	23	0	23
MGV-GENOME-0335505	Yes	62167	+	8370-8470	+	10191-10291	21	21	0
MGV-GENOME-0335505	Yes	62167	+	60047-60139	+	62076-62168	14	13	0
MGV-GENOME-0335520	No	62179	-	2103-2252	-	2398-2547	13	0	13
MGV-GENOME-0335529	Yes	62191	+	56355-56488	+	56121-56254	28	27	1
MGV-GENOME-0242569	Yes	35588	+	32266-32381	+	31647-31762	19	17	1
MGV-GENOME-0362275	Yes	94704	+	61990-62079	+	60862-60951	20	20	0
MGV-GENOME-0362292	Yes	94730	+	44212-44327	+	44014-44129	16	15	1
MGV-GENOME-0264499	Yes	39241	+	33242-33360	+	32981-33099	13	13	0
MGV-GENOME-0264514	Yes	39244	-	3315-3435	-	3933-4053	21	0	20
MGV-GENOME-0340171	No	65712	-	5390-5539	-	5688-5837	16	0	16
MGV-GENOME-0366414	No	99854	+	61841-61934	+	61603-61696	23	23	0
MGV-GENOME-0366418	No	99857	-	50244-50336	-	50482-50574	22	0	22
MGV-GENOME-0366420	Yes	99857	-	63801-63906	-	64067-64172	21	0	21
MGV-GENOME-0366421	Yes	99859	-	82254-82349	-	82525-82620	24	0	24
MGV-GENOME-0309684	Yes	49805	-	11424-11519	-	9318-9413	16	0	16
MGV-GENOME-0309693	Yes	49810	+	41501-41625	+	40456-40580	10	10	0
MGV-GENOME-0309698	Yes	49812	+	41813-41924	+	41092-41203	14	14	0
MGV-GENOME-0309708	Yes	49820	-	5325-5443	-	5585-5703	13	0	13
MGV-GENOME-0309709	Yes	49820	+	31137-31246	+	30926-31035	13	12	1
MGV-GENOME-0309731	Yes	49830	-	6754-6867	-	7408-7521	8	0	8
MGV-GENOME-0309733	Yes	49830	+	34489-34602	+	34247-34360	16	16	0
MGV-GENOME-0309743	Yes	49835	-	2047-2159	-	2333-2445	15	0	15
MGV-GENOME-0354476	No	83704	+	57396-57487	+	56639-56730	12	12	0
MGV-GENOME-0354486	Yes	83714	+	74401-74529	+	73768-73896	12	12	0
MGV-GENOME-0354495	Yes	83723	+	58974-59065	+	57840-57931	19	17	1
MGV-GENOME-0354496	No	83724	+	41212-41330	+	40925-41043	20	18	2
MGV-GENOME-0354503	No	83727	-	28606-28724	-	28893-29011	19	1	18
MGV-GENOME-0228949	Yes	33111	-	8004-8105	-	5971-6072	15	0	14
MGV-GENOME-0228960	Yes	33113	+	8299-8404	+	10286-10391	18	18	0
MGV-GENOME-0228963	No	33114	-	7949-8095	-	8233-8379	14	0	13
MGV-GENOME-0228965	Yes	33114	-	4342-4435	-	2288-2381	13	0	13
MGV-GENOME-0228967	Yes	33114	+	21747-21874	+	20724-20851	17	13	0
MGV-GENOME-0320069	Yes	54202	+	51230-51346	+	50515-50631	10	10	0
MGV-GENOME-0320077	Yes	54206	+	26617-26725	+	26376-26484	11	11	0
MGV-GENOME-0320092	Yes	54212	-	7559-7698	-	7931-8070	13	0	13
MGV-GENOME-0320094	Yes	54212	-	8039-8173	-	9079-9213	13	1	10
MGV-GENOME-0252192	Yes	37105	+	33177-33270	+	35234-35327	9	9	0
MGV-GENOME-0252213	Yes	37108	-	3852-3946	-	1823-1917	11	0	11
MGV-GENOME-0252215	No	37109	-	8019-8167	-	8276-8424	15	1	12
MGV-GENOME-0223783	Yes	32191	+	25404-25533	+	24777-24906	11	11	0
MGV-GENOME-0223841	Yes	32201	+	24969-25094	+	24326-24451	18	17	1
MGV-GENOME-0334197	Yes	61396	-	4497-4628	-	5160-5291	17	0	16
MGV-GENOME-0334206	Yes	61403	-	9691-9820	-	10548-10677	15	0	15
MGV-GENOME-0334209	Yes	61404	-	3639-3730	-	4773-4864	17	1	14
MGV-GENOME-0334211	Yes	61406	+	46161-46276	+	45963-46078	17	17	0
MGV-GENOME-0334228	Yes	61415	+	48325-48440	+	48124-48239	16	15	1
MGV-GENOME-0334230	Yes	61415	+	38969-39082	+	38285-38398	16	16	0
MGV-GENOME-0334231	Yes	61416	-	7878-7993	-	8076-8191	19	0	19
MGV-GENOME-0334243	Yes	61420	-	4198-4313	-	4400-4515	15	1	14
MGV-GENOME-0279056	Yes	42042	-	8102-8226	-	8725-8849	15	0	15
MGV-GENOME-0279072	Yes	42045	-	28112-28245	-	28772-28905	16	0	16
MGV-GENOME-0333830	Yes	61173	+	47547-47621	+	46424-46498	11	10	0
MGV-GENOME-0333830	Yes	61173	+	47546-47621	+	47037-47112	10	9	0
MGV-GENOME-0333904	Yes	61222	+	54844-54932	+	53674-53762	23	21	1
MGV-GENOME-0333904	Yes	61222	+	54844-54932	+	58149-58237	14	14	0
MGV-GENOME-0333908	Yes	61226	-	723-833	-	940-1050	19	0	19
MGV-GENOME-0333947	Yes	61245	-	34866-34955	-	35995-36084	16	0	16
MGV-GENOME-0295738	Yes	45560	+	41573-41685	+	41287-41399	17	17	0
MGV-GENOME-0295783	Yes	45575	+	38088-38198	+	37414-37524	11	11	0
MGV-GENOME-0295788	Yes	45577	-	8439-8539	-	6601-6701	12	0	12
MGV-GENOME-0375796	Yes	149540	+	74368-74481	+	73777-73890	16	15	1
MGV-GENOME-0375796	Yes	149540	+	92253-92376	+	92068-92191	20	19	0
MGV-GENOME-0375816	Yes	149712	+	75029-75155	+	74258-74384	21	18	0
MGV-GENOME-0237166	No	34745	-	7749-7854	-	5762-5867	15	0	14
MGV-GENOME-0237192	Yes	34748	+	28530-28667	+	27969-28106	20	15	2
MGV-GENOME-0237198	Yes	34749	+	28530-28667	+	27969-28106	20	15	2
MGV-GENOME-0248197	Yes	36444	+	20969-21091	+	20164-20286	14	14	0
MGV-GENOME-0248215	Yes	36447	+	32593-32686	+	34650-34743	9	9	0
MGV-GENOME-0248220	Yes	36448	+	18385-18499	+	18174-18288	15	11	3
MGV-GENOME-0333683	Yes	61101	-	37011-37100	-	38179-38268	12	0	12
MGV-GENOME-0333685	Yes	61104	+	27263-27375	+	26977-27089	17	17	0
MGV-GENOME-0333686	Yes	61105	-	36848-36937	-	37975-38064	17	1	16
MGV-GENOME-0333687	Yes	61105	-	37271-37360	-	38439-38528	14	0	14
MGV-GENOME-0333700	Yes	61109	-	7478-7597	-	8073-8192	13	0	13
MGV-GENOME-0333705	Yes	61110	-	18086-18199	-	18780-18893	20	2	18
MGV-GENOME-0333715	Yes	61113	+	55023-55132	+	54808-54917	17	17	0
MGV-GENOME-0369830	Yes	107601	-	65569-65681	-	65854-65966	16	0	16
MGV-GENOME-0369838	Yes	107635	-	34510-34623	-	35387-35500	17	0	17
MGV-GENOME-0358420	Yes	88048	+	4175-4275	+	3974-4074	15	14	1
MGV-GENOME-0327703	Yes	57866	+	25629-25745	+	25081-25197	11	10	1
MGV-GENOME-0327705	Yes	57867	+	34843-34957	+	34231-34345	17	16	1
MGV-GENOME-0327708	Yes	57868	-	4237-4352	-	4439-4554	15	1	14
MGV-GENOME-0327710	Yes	57870	-	7035-7169	-	8075-8209	14	0	14
MGV-GENOME-0327726	Yes	57876	-	4239-4354	-	4441-4556	17	2	15
MGV-GENOME-0327727	Yes	57876	-	11467-11562	-	9362-9457	13	0	13
MGV-GENOME-0327730	Yes	57878	-	4154-4269	-	4356-4471	22	1	21
MGV-GENOME-0327731	Yes	57878	+	46880-46996	+	46328-46444	21	21	0
MGV-GENOME-0327736	Yes	57882	-	4237-4352	-	4439-4554	14	1	13
MGV-GENOME-0327746	Yes	57887	+	42490-42620	+	41827-41957	31	30	0
MGV-GENOME-0327749	Yes	57889	-	3396-3509	-	3941-4054	16	0	16
MGV-GENOME-0327754	Yes	57891	+	42573-42682	+	42310-42419	9	9	0
MGV-GENOME-0316332	Yes	52478	+	46645-46764	+	48646-48765	12	12	0
MGV-GENOME-0316345	Yes	52484	-	10209-10336	-	11017-11144	8	0	8
MGV-GENOME-0316365	Yes	52487	+	46338-46464	+	48371-48497	18	16	0
MGV-GENOME-0277972	Yes	41829	+	31140-31258	+	30879-30997	12	11	1
MGV-GENOME-0277983	Yes	41832	+	33259-33373	+	33048-33162	17	13	3
MGV-GENOME-0322421	Yes	55399	-	3718-3805	-	4397-4484	17	0	17
MGV-GENOME-0322422	Yes	55400	+	40614-40718	+	39980-40084	12	12	0
MGV-GENOME-0322424	Yes	55401	+	35438-35568	+	34792-34922	13	11	0
MGV-GENOME-0322424	Yes	55401	+	35440-35568	+	43473-43601	21	19	0
MGV-GENOME-0322429	Yes	55403	-	7668-7795	-	8458-8585	20	0	20
MGV-GENOME-0322438	No	55407	-	4690-4816	-	5046-5172	9	0	9
MGV-GENOME-0322445	Yes	55412	-	6965-7080	-	7163-7278	16	0	16
MGV-GENOME-0272121	Yes	40696	-	6298-6416	-	6559-6677	10	0	10
MGV-GENOME-0272137	Yes	40699	+	35169-35279	+	34461-34571	20	19	0
MGV-GENOME-0272186	Yes	40708	-	8649-8753	-	6669-6773	20	0	20
MGV-GENOME-0262620	Yes	38914	+	33540-33656	+	33198-33314	13	11	0
MGV-GENOME-0262625	Yes	38914	-	1943-2050	-	2214-2321	21	0	21
MGV-GENOME-0262659	No	38920	-	7960-8108	-	8217-8365	17	0	17
MGV-GENOME-0301480	Yes	47054	-	30272-30389	-	22047-22164	11	0	11
MGV-GENOME-0301480	Yes	47054	-	30273-30403	-	30936-31066	22	0	22
MGV-GENOME-0301486	Yes	47057	-	3544-3656	-	4137-4249	15	0	15
MGV-GENOME-0368660	No	104105	+	29987-30107	+	29612-29732	17	17	0
MGV-GENOME-0368662	No	104117	-	78986-79067	-	70198-70279	29	6	22
MGV-GENOME-0368662	No	104117	-	78935-79057	-	70263-70385	47	12	34
MGV-GENOME-4429924	No	65629	-	31273-31397	-	32115-32239	19	1	15
MGV-GENOME-4429965	Yes	65865	-	27096-27206	-	28108-28218	11	0	11
MGV-GENOME-4430028	No	66134	+	36219-36337	+	35932-36050	22	20	1
MGV-GENOME-0357188	No	86385	+	47870-47987	+	47059-47176	11	9	1
MGV-GENOME-0345405	No	71289	-	29950-30068	-	30237-30355	17	1	16
MGV-GENOME-0345411	No	71296	+	38312-38430	+	38025-38143	20	19	1
MGV-GENOME-0345421	No	71306	+	27902-28020	+	27615-27733	17	16	1
MGV-GENOME-0345424	Yes	71307	+	40085-40198	+	39696-39809	7	7	0
MGV-GENOME-0345428	Yes	71310	-	4951-5067	-	5167-5283	18	0	18
MGV-GENOME-0345441	No	71326	+	38116-38234	+	37829-37947	12	11	1
MGV-GENOME-0345443	Yes	71328	+	42479-42610	+	44547-44678	22	19	1
MGV-GENOME-0344264	Yes	70047	+	52802-52933	+	52576-52707	29	28	0
MGV-GENOME-0344276	Yes	70064	-	11044-11163	-	11639-11758	11	0	11
MGV-GENOME-0344284	Yes	70077	-	8746-8855	-	8961-9070	21	1	20
MGV-GENOME-0344292	Yes	70088	+	42987-43110	+	42343-42466	12	12	0
MGV-GENOME-0344297	Yes	70090	-	21149-21259	-	22160-22270	13	0	13
MGV-GENOME-0344303	Yes	70097	-	8651-8780	-	9508-9637	17	0	16
MGV-GENOME-0240282	Yes	35266	+	31380-31499	+	31163-31282	16	14	2
MGV-GENOME-0240303	Yes	35268	+	30465-30566	+	32495-32596	19	14	2
MGV-GENOME-0240307	Yes	35269	-	5296-5391	-	6066-6161	12	0	12
MGV-GENOME-0303590	Yes	47719	+	42469-42555	+	41783-41869	19	19	0
MGV-GENOME-0303598	Yes	47721	-	8778-8889	-	9498-9609	14	0	14
MGV-GENOME-0303604	Yes	47722	-	5114-5196	-	5786-5868	11	0	11
MGV-GENOME-0303615	Yes	47725	-	6480-6591	-	7201-7312	13	0	13
MGV-GENOME-0303630	No	47729	+	33256-33375	+	32862-32981	13	13	0
MGV-GENOME-0303648	Yes	47735	+	41557-41687	+	40894-41024	16	15	0
MGV-GENOME-0303655	Yes	47737	-	14173-14301	-	5884-6012	22	0	21
MGV-GENOME-0303655	Yes	47737	-	14173-14303	-	14819-14949	24	1	21
MGV-GENOME-0303657	No	47739	+	41070-41181	+	40811-40922	9	9	0
MGV-GENOME-0303672	Yes	47745	-	4611-4697	-	5297-5383	18	0	18
MGV-GENOME-0303679	Yes	47749	+	36635-36730	+	38709-38804	16	16	0
MGV-GENOME-0376423	Yes	154944	+	128506-128617	+	128042-128153	13	12	1
MGV-GENOME-0376425	Yes	154949	-	106430-106543	-	106894-107007	14	2	10
MGV-GENOME-0376429	Yes	155000	+	99801-99912	+	99337-99448	17	14	1
MGV-GENOME-0365502	No	98675	+	3257-3353	+	3043-3139	24	24	0
MGV-GENOME-0365506	Yes	98682	-	15825-15930	-	16095-16200	20	1	19
MGV-GENOME-0365506	Yes	98682	+	51913-52003	+	55271-55361	35	25	3
MGV-GENOME-0365514	Yes	98693	-	98020-98115	-	98291-98386	16	0	16
MGV-GENOME-0365515	Yes	98693	-	74870-74975	-	75140-75245	18	1	17
MGV-GENOME-0374529	Yes	139125	-	90423-90534	-	90887-90998	17	1	14
MGV-GENOME-0374535	Yes	139181	-	65785-65910	-	66691-66816	20	0	20
MGV-GENOME-0374535	Yes	139181	+	127646-127711	+	129845-129910	16	12	2
MGV-GENOME-0374536	Yes	139194	-	70348-70469	-	70827-70948	18	2	15
MGV-GENOME-0374538	Yes	139211	-	87796-87907	-	88260-88371	8	1	7
MGV-GENOME-0377379	Yes	165479	-	162603-162754	-	162928-163079	28	2	26
MGV-GENOME-0353397	No	82015	-	51019-51129	-	51287-51397	18	0	18
MGV-GENOME-0353411	Yes	82026	-	6259-6334	-	7370-7445	12	0	9
MGV-GENOME-0353411	Yes	82026	+	7370-7445	+	6259-6334	12	10	0
MGV-GENOME-0353411	Yes	82026	+	7370-7445	+	6861-6936	12	10	0
MGV-GENOME-0353459	Yes	82109	-	6317-6392	-	7428-7503	12	0	9
MGV-GENOME-0353459	Yes	82109	+	7428-7503	+	6317-6392	12	10	0
MGV-GENOME-0276124	Yes	41452	+	28500-28625	+	27936-28061	12	11	0
MGV-GENOME-0295647	Yes	45538	-	3506-3628	-	3732-3854	25	2	22
MGV-GENOME-0295648	Yes	45538	+	32840-32942	+	32166-32268	14	14	0
MGV-GENOME-0295651	Yes	45539	+	41957-42068	+	41722-41833	21	21	0
MGV-GENOME-0295662	Yes	45541	-	21173-21280	-	21468-21575	16	0	16
MGV-GENOME-0295664	Yes	45542	-	3514-3625	-	3748-3859	27	0	26
MGV-GENOME-0271105	Yes	40503	-	19364-19481	-	19723-19840	13	0	13
MGV-GENOME-0271267	Yes	40531	+	20886-21009	+	22849-22972	16	16	0
MGV-GENOME-0290191	Yes	44316	-	9506-9642	-	3581-3717	19	0	16
MGV-GENOME-0290191	Yes	44316	-	9518-9643	-	10175-10300	22	0	22
MGV-GENOME-0290196	Yes	44317	-	11580-11690	-	12301-12411	9	0	9
MGV-GENOME-0290198	No	44317	+	31706-31823	+	31294-31411	13	13	0
MGV-GENOME-0290205	Yes	44319	-	7843-7974	-	8498-8629	20	0	19
MGV-GENOME-0290213	Yes	44321	+	32850-32975	+	32193-32318	22	22	0
MGV-GENOME-0290213	Yes	44321	+	32851-32987	+	40156-40292	23	20	0
MGV-GENOME-0290218	Yes	44322	+	41473-41586	+	40819-40932	10	10	0
MGV-GENOME-0258502	Yes	38183	-	4789-4898	-	5000-5109	17	1	16
MGV-GENOME-0325827	Yes	57005	-	7872-8008	-	8250-8386	21	2	15
MGV-GENOME-0225510	Yes	32485	+	23957-24086	+	23333-23462	20	20	0
MGV-GENOME-0225525	Yes	32486	+	23684-23792	+	25671-25779	18	17	0
MGV-GENOME-0225527	Yes	32486	-	3829-3932	-	1842-1945	19	0	19
MGV-GENOME-0225553	Yes	32491	-	3786-3888	-	1799-1901	14	0	14
MGV-GENOME-0225681	Yes	32516	+	27468-27570	+	29455-29557	13	13	0
MGV-GENOME-0323869	Yes	56079	+	44216-44331	+	44018-44133	18	18	0
MGV-GENOME-0323875	No	56083	-	4011-4127	-	4219-4335	16	0	16
MGV-GENOME-0323878	Yes	56085	+	47179-47318	+	46807-46946	14	14	0
MGV-GENOME-0323880	Yes	56086	+	47003-47142	+	46630-46769	16	15	0
MGV-GENOME-0323890	Yes	56093	+	49458-49570	+	48902-49014	15	15	0
MGV-GENOME-0323907	Yes	56099	+	40405-40519	+	40110-40224	12	12	0
MGV-GENOME-0323909	Yes	56099	-	3776-3890	-	4071-4185	10	0	10
MGV-GENOME-0238282	Yes	34958	+	21915-22020	+	23901-24006	13	13	0
MGV-GENOME-0238291	Yes	34959	-	6421-6526	-	4434-4539	16	0	16
MGV-GENOME-0238296	Yes	34960	-	1941-2065	-	2587-2711	12	0	12
MGV-GENOME-0238299	Yes	34961	+	30551-30662	+	30148-30259	12	12	0
MGV-GENOME-0238300	Yes	34961	-	6103-6240	-	6664-6801	19	2	14
MGV-GENOME-0238303	Yes	34962	-	5314-5430	-	5657-5773	15	0	14
MGV-GENOME-0238322	Yes	34965	-	4740-4835	-	5510-5605	15	0	15
MGV-GENOME-0363846	Yes	96811	+	39303-39423	+	38733-38853	24	24	0
MGV-GENOME-0363861	No	96837	+	40577-40695	+	40290-40408	13	11	2
MGV-GENOME-0363935	No	96930	+	37711-37829	+	37424-37542	13	10	3
MGV-GENOME-0364862	Yes	97984	-	68878-68955	-	69148-69225	17	0	17
MGV-GENOME-0364866	Yes	97990	-	61371-61476	-	61641-61746	21	0	20
MGV-GENOME-0364872	No	97999	-	15739-15830	-	15977-16068	22	0	22
MGV-GENOME-0364879	No	98010	+	53110-53210	+	52840-52940	26	25	1
MGV-GENOME-0364897	Yes	98034	-	16079-16143	-	9456-9520	24	5	17
MGV-GENOME-0272505	Yes	40769	+	34906-35028	+	34678-34800	24	21	0
MGV-GENOME-0272528	Yes	40773	+	32754-32870	+	32536-32652	23	23	0
MGV-GENOME-0272536	Yes	40775	+	20364-20485	+	22327-22448	18	18	0
MGV-GENOME-0318678	Yes	53520	-	7305-7439	-	8345-8479	12	0	12
MGV-GENOME-0348004	Yes	74684	-	24676-24786	-	25688-25798	11	1	10
MGV-GENOME-0348008	Yes	74691	+	59505-59618	+	58901-59014	14	13	1
MGV-GENOME-0348016	Yes	74704	+	48084-48200	+	47532-47648	18	18	0
MGV-GENOME-0348038	No	74736	+	38164-38282	+	37877-37995	21	19	2
MGV-GENOME-0265813	Yes	39477	+	30696-30801	+	32682-32787	15	15	0
MGV-GENOME-0265837	Yes	39481	+	35330-35440	+	34622-34732	14	13	0
MGV-GENOME-0296659	Yes	45779	-	23727-23852	-	24532-24657	16	0	16
MGV-GENOME-0296661	Yes	45779	-	8630-8725	-	6556-6651	19	0	19
MGV-GENOME-0296663	Yes	45780	-	4570-4686	-	4839-4955	15	1	14
MGV-GENOME-0296670	Yes	45782	-	33840-33964	-	34885-35009	15	0	15
MGV-GENOME-0296672	Yes	45784	+	41303-41390	+	40611-40698	16	16	0
MGV-GENOME-0296681	Yes	45786	+	43082-43205	+	42794-42917	18	18	0
MGV-GENOME-0296683	Yes	45786	+	35263-35385	+	35024-35146	27	20	0
MGV-GENOME-0306880	Yes	48834	+	40468-40579	+	39748-39859	11	11	0
MGV-GENOME-0306895	Yes	48839	-	4601-4687	-	5287-5373	15	0	15
MGV-GENOME-0306905	Yes	48843	-	3508-3630	-	3735-3857	28	0	25
MGV-GENOME-0306914	Yes	48846	-	6457-6574	-	7071-7188	18	0	18
MGV-GENOME-0306925	Yes	48849	-	8097-8208	-	8818-8929	12	0	12
MGV-GENOME-0359699	Yes	90404	+	42027-42113	+	41341-41427	19	19	0
MGV-GENOME-0359722	Yes	90445	+	73968-74096	+	73335-73463	15	15	0
MGV-GENOME-0359736	Yes	90467	-	6967-7082	-	7165-7280	22	0	22
MGV-GENOME-0359737	Yes	90468	+	37097-37212	+	36403-36518	16	16	0
MGV-GENOME-0359747	Yes	90479	+	49074-49193	+	48850-48969	16	15	1
MGV-GENOME-0359752	Yes	90486	-	7004-7118	-	7212-7326	16	2	14
MGV-GENOME-0359767	Yes	90503	-	7480-7595	-	7678-7793	21	1	20
MGV-GENOME-0359778	Yes	90518	-	1978-2068	-	3113-3203	21	1	19
MGV-GENOME-0282926	Yes	42814	+	36498-36620	+	36144-36266	21	19	1
MGV-GENOME-0282929	Yes	42815	-	10273-10409	-	3766-3902	19	0	16
MGV-GENOME-0282929	Yes	42815	-	10285-10410	-	10942-11067	17	0	17
MGV-GENOME-0282931	Yes	42815	-	7418-7545	-	8156-8283	18	1	17
MGV-GENOME-0353010	Yes	81417	+	77325-77453	+	76692-76820	13	13	0
MGV-GENOME-0353018	Yes	81427	+	74407-74513	+	74150-74256	11	10	1
MGV-GENOME-0353020	Yes	81430	-	4199-4314	-	4401-4516	20	1	19
MGV-GENOME-0362176	No	94530	+	35800-35914	+	35529-35643	25	21	2
MGV-GENOME-0362176	No	94530	-	92070-92137	-	91359-91426	21	2	15
MGV-GENOME-0352289	Yes	80375	+	34927-35037	+	33915-34025	16	15	0
MGV-GENOME-0352293	Yes	80379	+	42985-43099	+	42777-42891	16	14	2
MGV-GENOME-0352308	No	80397	-	24116-24232	-	24422-24538	14	0	14
MGV-GENOME-0352311	No	80401	+	40515-40633	+	40228-40346	12	11	1
MGV-GENOME-0375088	Yes	143807	-	73005-73126	-	73485-73606	18	2	14
MGV-GENOME-0375108	Yes	143997	-	96583-96692	-	97047-97156	17	1	16
MGV-GENOME-0375128	Yes	144160	-	99375-99484	-	99839-99948	17	1	16
MGV-GENOME-0287154	Yes	43639	+	39818-39904	+	39139-39225	18	18	0
MGV-GENOME-0287158	Yes	43641	+	37029-37124	+	39103-39198	12	12	0
MGV-GENOME-0287159	No	43641	-	11560-11679	-	11954-12073	11	0	11
MGV-GENOME-0287161	Yes	43643	+	39799-39906	+	39531-39638	22	22	0
MGV-GENOME-0287162	No	43643	-	3985-4082	-	4197-4294	10	0	10
MGV-GENOME-0287181	No	43645	-	13109-13228	-	13520-13639	12	0	12
MGV-GENOME-0283707	No	42934	+	30286-30405	+	29875-29994	12	12	0
MGV-GENOME-0371359	Yes	114575	+	75460-75586	+	74689-74815	15	12	0
MGV-GENOME-0371360	Yes	114578	+	48156-48271	+	47954-48069	12	10	2
MGV-GENOME-0371360	Yes	114578	+	100582-100697	+	100384-100499	21	21	0
MGV-GENOME-0371364	Yes	114589	+	65975-66097	+	65118-65240	20	20	0
MGV-GENOME-0371372	Yes	114638	+	57968-58075	+	57161-57268	12	10	0
MGV-GENOME-0307593	Yes	49070	+	46748-46861	+	46034-46147	15	14	0
MGV-GENOME-0307598	Yes	49072	-	7436-7551	-	8019-8134	10	0	10
MGV-GENOME-0307600	Yes	49072	+	44668-44792	+	43889-44013	11	10	0
MGV-GENOME-0307620	Yes	49080	+	41578-41693	+	40995-41110	13	13	0
MGV-GENOME-0307622	Yes	49081	+	41026-41140	+	40791-40905	20	18	1
MGV-GENOME-0280886	Yes	42411	-	11236-11351	-	11490-11605	31	2	28
MGV-GENOME-0280891	Yes	42414	-	8586-8701	-	9218-9333	10	0	10
MGV-GENOME-0280906	No	42416	+	41663-41749	+	40977-41063	13	12	0
MGV-GENOME-0280920	Yes	42418	+	38780-38899	+	38555-38674	31	30	0
MGV-GENOME-0227119	Yes	32767	-	4445-4572	-	5099-5226	11	0	11
MGV-GENOME-0227175	Yes	32778	-	3823-3925	-	1837-1939	15	0	15
MGV-GENOME-0245438	Yes	36010	-	7921-8026	-	5935-6040	16	0	16
MGV-GENOME-0245444	Yes	36012	-	4304-4422	-	4565-4683	19	0	19
MGV-GENOME-0328186	No	58100	+	38211-38321	+	37996-38106	22	22	0
MGV-GENOME-0328201	Yes	58105	+	55938-56027	+	54770-54859	15	15	0
MGV-GENOME-0316181	Yes	52415	+	46547-46673	+	48576-48702	16	13	0
MGV-GENOME-0316194	Yes	52419	+	48178-48292	+	47496-47610	9	9	0
MGV-GENOME-0343232	Yes	68809	+	41114-41205	+	40397-40488	13	13	0
MGV-GENOME-0343238	Yes	68820	+	37594-37704	+	36640-36750	7	7	0
MGV-GENOME-0343246	Yes	68825	-	27320-27457	-	27579-27716	15	0	15
MGV-GENOME-0343255	Yes	68833	+	37138-37255	+	36525-36642	19	19	0
MGV-GENOME-0338005	Yes	64023	+	42669-42793	+	42045-42169	14	14	0
MGV-GENOME-0338009	Yes	64027	+	45660-45788	+	47722-47850	14	13	0
MGV-GENOME-0338019	Yes	64035	-	8817-8941	-	9441-9565	13	0	13
MGV-GENOME-0338022	Yes	64038	+	55382-55492	+	55167-55277	12	12	0
MGV-GENOME-0338023	Yes	64038	-	4473-4588	-	4680-4795	11	1	10
MGV-GENOME-0338026	No	64043	-	14814-14925	-	15073-15184	16	0	16
MGV-GENOME-0338028	Yes	64043	-	50971-51086	-	51173-51288	17	0	12
MGV-GENOME-0338028	Yes	64043	+	51173-51288	+	50971-51086	17	16	1
MGV-GENOME-0338036	No	64051	-	3199-3299	-	3465-3565	13	0	13
MGV-GENOME-0338038	Yes	64053	-	3115-3204	-	4244-4333	17	1	16
MGV-GENOME-0338045	No	64057	-	4559-4708	-	4854-5003	13	0	13
MGV-GENOME-0256343	No	37822	-	3952-4060	-	4191-4299	13	0	13
MGV-GENOME-0256352	Yes	37825	+	30255-30374	+	30048-30167	16	16	0
MGV-GENOME-0306292	Yes	48643	+	37303-37398	+	39375-39470	15	14	1
MGV-GENOME-0306295	Yes	48643	+	41489-41600	+	41119-41230	9	9	0
MGV-GENOME-0306296	Yes	48644	+	39851-39968	+	39236-39353	15	14	0
MGV-GENOME-0306304	Yes	48645	+	41408-41517	+	41145-41254	10	9	0
MGV-GENOME-0306308	Yes	48647	-	7007-7118	-	7727-7838	12	0	12
MGV-GENOME-0306316	Yes	48649	-	25366-25454	-	26023-26111	14	0	13
MGV-GENOME-0306321	Yes	48650	+	45328-45441	+	44737-44850	13	13	0
MGV-GENOME-0306327	Yes	48652	-	3234-3347	-	3825-3938	14	0	14
MGV-GENOME-0250268	No	36780	+	29180-29328	+	28922-29070	21	21	0
MGV-GENOME-0250273	Yes	36780	+	30986-31100	+	30775-30889	21	18	2
MGV-GENOME-0262417	No	38880	-	19415-19564	-	19672-19821	13	0	13
MGV-GENOME-0262440	Yes	38885	+	32497-32613	+	32154-32270	20	19	0
MGV-GENOME-0262453	Yes	38887	+	16108-16222	+	15897-16011	18	15	2
MGV-GENOME-0330776	Yes	59473	+	52298-52412	+	51588-51702	12	12	0
MGV-GENOME-0330787	Yes	59480	-	26378-26487	-	26593-26702	17	0	17
MGV-GENOME-0330808	Yes	59492	-	18378-18500	-	19033-19155	13	0	12
MGV-GENOME-0330817	Yes	59496	+	22996-23106	+	22781-22891	20	20	0
MGV-GENOME-0244504	Yes	35871	-	4932-5088	-	5174-5330	15	1	14
MGV-GENOME-0244520	Yes	35874	+	29325-29441	+	28983-29099	16	15	0
MGV-GENOME-0244532	Yes	35875	-	6178-6302	-	6543-6667	11	0	11
MGV-GENOME-0263059	Yes	38988	+	33012-33128	+	32794-32910	25	25	0
MGV-GENOME-0263078	Yes	38992	+	24125-24227	+	26112-26214	16	16	0
MGV-GENOME-0263093	Yes	38995	-	6988-7099	-	7227-7338	12	0	12
MGV-GENOME-0263135	Yes	39003	+	32864-32982	+	32603-32721	13	13	0
MGV-GENOME-0270377	Yes	40345	+	34869-34979	+	34634-34744	18	18	0
MGV-GENOME-0270469	Yes	40365	+	32403-32519	+	32061-32177	11	10	0
MGV-GENOME-0262269	Yes	38854	-	4376-4491	-	4607-4722	8	0	7
MGV-GENOME-0262327	Yes	38864	+	27310-27428	+	27049-27167	14	14	0
MGV-GENOME-0262352	Yes	38868	-	7775-7889	-	7986-8100	16	2	13
MGV-GENOME-0262423	No	38882	-	36644-36792	-	36901-37049	14	0	14
MGV-GENOME-0349788	Yes	77144	-	26180-26291	-	26489-26600	10	0	10
MGV-GENOME-0292598	Yes	44868	+	41391-41503	+	41106-41218	15	14	1
MGV-GENOME-0292601	Yes	44868	-	2056-2168	-	2341-2453	11	0	11
MGV-GENOME-0292603	Yes	44868	+	41390-41502	+	41105-41217	11	11	0
MGV-GENOME-0292609	Yes	44869	+	41391-41503	+	41106-41218	17	17	0
MGV-GENOME-0292610	Yes	44869	-	2054-2166	-	2338-2450	8	0	8
MGV-GENOME-0292651	Yes	44875	+	41072-41194	+	40844-40966	27	24	0
MGV-GENOME-0292664	Yes	44879	-	2056-2168	-	2341-2453	10	0	10
MGV-GENOME-0292683	Yes	44883	-	2056-2168	-	2341-2453	12	0	12
MGV-GENOME-4413960	Yes	37706	-	4178-4285	-	4429-4536	17	1	16
MGV-GENOME-4414063	Yes	37787	-	4193-4287	-	4909-5003	15	0	15
MGV-GENOME-4414136	Yes	37839	-	4491-4620	-	4733-4862	21	1	18
MGV-GENOME-0357913	No	87234	+	27377-27458	+	29006-29087	33	25	4
MGV-GENOME-0345323	Yes	71195	-	41469-41547	-	42087-42165	11	0	11
MGV-GENOME-0295237	Yes	45441	+	41004-41128	+	39958-40082	16	16	0
MGV-GENOME-0295324	Yes	45465	+	3495-3581	+	2809-2895	16	16	0
MGV-GENOME-0295340	Yes	45467	+	42011-42129	+	41767-41885	25	24	0
MGV-GENOME-0295353	Yes	45469	+	16227-16347	+	16012-16132	20	18	0
MGV-GENOME-0295377	Yes	45474	-	4322-4417	-	2248-2343	16	0	16
MGV-GENOME-0295385	Yes	45476	-	2513-2614	-	695-796	16	0	15
MGV-GENOME-0353997	Yes	83006	-	9074-9218	-	9399-9543	15	0	14
MGV-GENOME-0235486	Yes	34412	+	21774-21875	+	23807-23908	12	12	0
MGV-GENOME-0322683	Yes	55525	+	47471-47600	+	46787-46916	15	15	0
MGV-GENOME-0322683	Yes	55525	+	47481-47600	+	55239-55358	16	15	1
MGV-GENOME-0322689	Yes	55526	-	55145-55240	-	55427-55522	7	0	7
MGV-GENOME-0322704	Yes	55533	+	32196-32325	+	31512-31641	17	17	0
MGV-GENOME-0322704	Yes	55533	+	32206-32325	+	39964-40083	18	18	0
MGV-GENOME-0322721	Yes	55539	+	49414-49526	+	48859-48971	16	16	0
MGV-GENOME-0322725	Yes	55540	+	37855-37968	+	37603-37716	16	15	0
MGV-GENOME-0374150	No	135920	-	46967-47053	-	47701-47787	13	1	11
MGV-GENOME-0374151	No	135927	-	108246-108308	-	103574-103636	13	2	10
MGV-GENOME-0370658	Yes	111067	+	31016-31134	+	30729-30847	18	17	1
MGV-GENOME-0370658	Yes	111067	-	64032-64145	-	64577-64690	16	0	16
MGV-GENOME-0370661	Yes	111083	-	63515-63649	-	64363-64497	19	1	18
MGV-GENOME-0220076	Yes	31565	-	7934-8036	-	5947-6049	20	1	18
MGV-GENOME-0229245	Yes	33171	+	27320-27448	+	26675-26803	10	10	0
MGV-GENOME-0315728	Yes	52225	+	42354-42467	+	42041-42154	16	16	0
MGV-GENOME-0341865	Yes	67354	+	55630-55712	+	54224-54306	13	13	0
MGV-GENOME-0341866	Yes	67356	-	17483-17599	-	18028-18144	19	1	18
MGV-GENOME-0341878	Yes	67374	-	7086-7202	-	7340-7456	15	0	15
MGV-GENOME-0341882	Yes	67381	+	38356-38452	+	37664-37760	13	13	0
MGV-GENOME-0341884	Yes	67383	+	48465-48577	+	47909-48021	10	10	0
MGV-GENOME-0341888	Yes	67384	-	16732-16855	-	17512-17635	10	0	9
MGV-GENOME-0341892	No	67388	-	4652-4801	-	4947-5096	18	0	18
MGV-GENOME-0348261	Yes	75051	+	55844-55958	+	55470-55584	18	17	0
MGV-GENOME-0367831	Yes	102164	+	98376-98506	+	97517-97647	9	9	0
MGV-GENOME-0367835	Yes	102167	+	63735-63861	+	62964-63090	22	19	0
MGV-GENOME-0366536	Yes	100036	+	273-365	+	1994-02-01	24	24	0
MGV-GENOME-0366546	No	100049	+	41342-41434	+	41104-41196	24	24	0
MGV-GENOME-0263965	Yes	39148	+	33015-33108	+	35072-35165	13	13	0
MGV-GENOME-0263981	Yes	39150	+	27685-27807	+	27451-27573	15	11	3
MGV-GENOME-0375421	Yes	146529	+	46667-46778	+	46203-46314	17	15	1
MGV-GENOME-0291271	Yes	44571	-	12034-12162	-	3797-3925	13	0	12
MGV-GENOME-0291271	Yes	44571	-	12034-12164	-	12680-12810	22	0	21
MGV-GENOME-0291278	Yes	44572	+	32199-32318	+	31575-31694	9	9	0
MGV-GENOME-0291280	No	44573	-	4146-4262	-	4354-4470	18	0	18
MGV-GENOME-0291285	No	44574	+	39960-40076	+	39752-39868	20	20	0
MGV-GENOME-0291292	Yes	44575	-	8548-8643	-	6474-6569	16	0	16
MGV-GENOME-0291318	Yes	44582	+	36044-36139	+	38118-38213	12	12	0
MGV-GENOME-0296446	No	45739	+	45283-45396	+	44692-44805	22	22	0
MGV-GENOME-0296450	Yes	45740	-	4517-4633	-	4786-4902	18	1	17
MGV-GENOME-0296451	Yes	45741	-	27829-27893	-	18959-19023	12	0	12
MGV-GENOME-0296451	Yes	45741	-	27829-27930	-	26011-26112	14	0	14
MGV-GENOME-0296452	Yes	45741	-	4289-4375	-	4975-5061	16	0	16
MGV-GENOME-0296460	Yes	45743	+	1078-1202	+	32-156	14	13	1
MGV-GENOME-0296461	Yes	45743	+	37842-37943	+	39660-39761	17	17	0
MGV-GENOME-0296476	Yes	45747	+	27798-27893	+	29864-29959	14	14	0
MGV-GENOME-0253916	Yes	37405	-	10065-10174	-	10275-10384	12	1	11
MGV-GENOME-0253924	Yes	37407	-	3993-4109	-	4211-4327	24	0	24
MGV-GENOME-0253925	No	37407	+	33447-33593	+	33163-33309	17	16	0
MGV-GENOME-0253929	Yes	37408	-	4131-4224	-	2077-2170	11	0	11
MGV-GENOME-0365036	Yes	98177	+	17823-17918	+	17553-17648	23	23	0
MGV-GENOME-0365048	Yes	98182	+	27289-27416	+	26635-26762	7	7	0
MGV-GENOME-0365050	Yes	98184	+	34940-35054	+	34670-34784	27	25	2
MGV-GENOME-0267749	Yes	39857	-	12332-12450	-	12593-12711	13	0	13
MGV-GENOME-0278169	Yes	41870	+	38094-38183	+	37415-37504	17	17	0
MGV-GENOME-0278175	Yes	41871	+	37059-37189	+	36396-36526	19	17	1
MGV-GENOME-0278179	Yes	41871	-	7398-7521	-	7620-7743	28	1	27
MGV-GENOME-0361492	Yes	93454	+	46782-46895	+	46237-46350	22	22	0
MGV-GENOME-0361492	Yes	93454	-	80400-80518	-	80687-80805	15	1	14
MGV-GENOME-0361520	Yes	93488	+	51124-51238	+	50424-50538	17	14	0
MGV-GENOME-0361521	Yes	93488	+	51124-51238	+	50424-50538	17	14	0
MGV-GENOME-0367176	No	100978	-	9786-9882	-	10000-10096	21	0	21
MGV-GENOME-0367181	Yes	100987	-	37949-38075	-	38720-38846	18	1	13
MGV-GENOME-0367188	Yes	101003	-	26093-26225	-	26925-27057	20	1	18
MGV-GENOME-0367197	Yes	101009	+	91274-91366	+	91003-91095	16	16	0
MGV-GENOME-0260177	Yes	38476	-	3929-4048	-	4547-4666	17	0	16
MGV-GENOME-0260203	Yes	38483	-	22585-22699	-	22796-22910	13	2	10
MGV-GENOME-0288728	Yes	43995	+	30503-30612	+	30292-30401	12	11	1
MGV-GENOME-0288742	Yes	43997	-	1512-1624	-	1798-1910	13	0	13
MGV-GENOME-0288745	Yes	43998	+	37716-37824	+	39689-39797	14	14	0
MGV-GENOME-0378330	Yes	178352	-	145884-145989	-	146095-146200	20	1	18
MGV-GENOME-0378331	Yes	178355	+	879-1008	+	612-741	23	23	0
MGV-GENOME-0323519	Yes	55919	-	17461-17619	-	17717-17875	17	0	16
MGV-GENOME-0323520	Yes	55920	-	19027-19127	-	14050-14150	19	0	19
MGV-GENOME-0323520	Yes	55920	-	19026-19130	-	19660-19764	15	0	15
MGV-GENOME-0323524	Yes	55922	-	27443-27580	-	27702-27839	21	0	20
MGV-GENOME-0323531	Yes	55923	-	7450-7563	-	8041-8154	16	1	15
MGV-GENOME-0323534	Yes	55924	-	17791-17899	-	18031-18139	11	1	10
MGV-GENOME-0283526	Yes	42901	-	12144-12284	-	12463-12603	14	0	12
MGV-GENOME-0377995	No	174223	+	151374-151448	+	153653-153727	27	19	7
MGV-GENOME-0232933	Yes	33898	+	16467-16604	+	15906-16043	21	15	3
MGV-GENOME-0232965	Yes	33903	+	29719-29848	+	28981-29110	13	12	0
MGV-GENOME-0299797	Yes	46572	-	3585-3688	-	4198-4301	12	0	12
MGV-GENOME-0299805	Yes	46574	-	6682-6777	-	4608-4703	19	0	19
MGV-GENOME-0299852	Yes	46587	+	31388-31508	+	31053-31173	14	13	1
MGV-GENOME-0349355	Yes	76620	+	50813-50923	+	49801-49911	7	7	0
MGV-GENOME-0285545	Yes	43288	+	24731-24855	+	24105-24229	20	20	0
MGV-GENOME-0285549	Yes	43289	+	34914-35009	+	36988-37083	16	15	1
MGV-GENOME-0285563	Yes	43291	-	5733-5844	-	5924-6035	12	0	12
MGV-GENOME-0285566	Yes	43291	-	9238-9374	-	2728-2864	18	0	15
MGV-GENOME-0285566	Yes	43291	-	9250-9375	-	9907-10032	18	0	18
MGV-GENOME-0274349	Yes	41105	+	13595-13700	+	15570-15675	19	19	0
MGV-GENOME-0274366	Yes	41109	-	3501-3600	-	4138-4237	17	1	16
MGV-GENOME-0274401	Yes	41115	-	3310-3427	-	3669-3786	14	0	14
MGV-GENOME-0274412	Yes	41116	-	4037-4147	-	4745-4855	13	0	12
MGV-GENOME-0274438	Yes	41121	+	28099-28204	+	30086-30191	12	12	0
MGV-GENOME-0274444	Yes	41122	-	4544-4637	-	2487-2580	15	0	15
MGV-GENOME-0277257	No	41681	+	1447-1580	+	720-853	24	17	2
MGV-GENOME-0235915	Yes	34505	+	23374-23475	+	25407-25508	15	15	0
MGV-GENOME-0236071	Yes	34537	-	3708-3838	-	4348-4478	12	0	12
MGV-GENOME-0236088	Yes	34539	-	6240-6367	-	6894-7021	13	0	11
MGV-GENOME-0236101	Yes	34543	-	6195-6322	-	6849-6976	13	0	13
MGV-GENOME-0251594	Yes	37004	+	29696-29789	+	31753-31846	10	10	0
MGV-GENOME-0251672	Yes	37019	+	25336-25465	+	24712-24841	17	17	0
MGV-GENOME-0269605	Yes	40198	-	3942-4045	-	1885-1988	16	2	12
MGV-GENOME-0269621	Yes	40200	-	6211-6339	-	6832-6960	14	0	14
MGV-GENOME-0269676	Yes	40209	-	7911-8016	-	5925-6030	17	0	17
MGV-GENOME-0269686	Yes	40211	-	10948-11077	-	11706-11835	16	1	14
MGV-GENOME-0308941	Yes	49526	-	4242-4328	-	4928-5014	13	0	13
MGV-GENOME-0308944	Yes	49527	-	10123-10243	-	10695-10815	21	1	20
MGV-GENOME-0308974	Yes	49540	+	43497-43605	+	45468-45576	8	8	0
MGV-GENOME-0338488	Yes	64384	+	57365-57454	+	56236-56325	15	15	0
MGV-GENOME-0338489	Yes	64385	-	9261-9376	-	9892-10007	10	0	10
MGV-GENOME-0338490	Yes	64385	+	39576-39689	+	38852-38965	18	18	0
MGV-GENOME-0338491	Yes	64385	+	36793-36892	+	36156-36255	15	15	0
MGV-GENOME-0338501	Yes	64391	-	21377-21490	-	22100-22213	13	0	13
MGV-GENOME-0338503	No	64392	-	5351-5500	-	5649-5798	16	0	15
MGV-GENOME-0338504	Yes	64394	+	39022-39135	+	38634-38747	11	11	0
MGV-GENOME-0338511	Yes	64400	+	50473-50546	+	49967-50040	17	15	1
MGV-GENOME-0338513	No	64401	-	5159-5287	-	5387-5515	13	2	10
MGV-GENOME-0338528	Yes	64413	-	2259-2345	-	2946-3032	15	0	15
MGV-GENOME-0338529	Yes	64413	+	44619-44742	+	43838-43961	12	11	0
MGV-GENOME-4435611	Yes	159794	-	3572-3658	-	4410-4496	15	0	15
MGV-GENOME-4435618	Yes	160008	+	156158-156244	+	155320-155406	15	15	0
MGV-GENOME-0307370	Yes	48986	+	43567-43675	+	45538-45646	12	12	0
MGV-GENOME-0307376	Yes	48987	-	6055-6172	-	6776-6893	11	0	11
MGV-GENOME-0307386	Yes	48990	-	7293-7408	-	7876-7991	15	0	15
MGV-GENOME-0307400	Yes	48996	+	46175-46292	+	45436-45553	17	16	0
MGV-GENOME-0307407	Yes	48997	+	44763-44870	+	44468-44575	13	13	0
MGV-GENOME-0307414	Yes	49000	+	45452-45565	+	44917-45030	15	15	0
MGV-GENOME-0297709	Yes	46034	+	42210-42299	+	41531-41620	14	14	0
MGV-GENOME-0297720	Yes	46036	-	4335-4460	-	5381-5506	15	1	14
MGV-GENOME-0297726	Yes	46037	+	41208-41332	+	40163-40287	12	12	0
MGV-GENOME-0297728	Yes	46038	-	45175-45289	-	36949-37063	24	0	23
MGV-GENOME-0297728	Yes	46038	-	45175-45305	-	45838-45968	22	0	21
MGV-GENOME-0297730	Yes	46038	+	5198-5314	+	4929-5045	15	14	1
MGV-GENOME-0297745	No	46041	-	12154-12274	-	12489-12609	10	0	10
MGV-GENOME-0345178	No	71016	+	41429-41547	+	41142-41260	16	13	3
MGV-GENOME-0345183	No	71024	+	41793-41911	+	41506-41624	14	13	1
MGV-GENOME-0264318	No	39212	+	31017-31166	+	30760-30909	16	16	0
MGV-GENOME-0264323	Yes	39212	+	27318-27451	+	26658-26791	17	17	0
MGV-GENOME-0264328	Yes	39213	-	3939-4078	-	4579-4718	16	1	13
MGV-GENOME-0264337	No	39214	+	31267-31413	+	30983-31129	18	17	0
MGV-GENOME-0264338	Yes	39215	+	35004-35114	+	34296-34406	21	20	0
MGV-GENOME-0264345	Yes	39216	-	2872-2982	-	3546-3656	20	0	20
MGV-GENOME-0264360	Yes	39218	-	5184-5300	-	5527-5643	15	0	14
MGV-GENOME-0264365	Yes	39219	+	36829-36937	+	36153-36261	14	14	0
MGV-GENOME-0341480	Yes	66967	+	51373-51488	+	51171-51286	14	13	1
MGV-GENOME-0341484	Yes	66972	-	4111-4225	-	4793-4907	9	0	9
MGV-GENOME-0209870	Yes	29724	+	22078-22207	+	21435-21564	14	13	1
MGV-GENOME-0233793	Yes	34059	-	6042-6170	-	6711-6839	21	1	20
MGV-GENOME-0375026	Yes	143334	+	75810-75936	+	75039-75165	21	18	0
MGV-GENOME-0375027	Yes	143344	+	125678-125803	+	124918-125043	17	17	0
MGV-GENOME-0319947	Yes	54150	-	10990-11103	-	11303-11416	13	0	13
MGV-GENOME-0319964	Yes	54156	-	4060-4184	-	5085-5209	9	0	9
MGV-GENOME-0319974	Yes	54159	+	50841-50933	+	50113-50205	13	13	0
MGV-GENOME-0319977	Yes	54160	-	9790-9913	-	10568-10691	14	0	13
MGV-GENOME-0251655	Yes	37015	+	32618-32711	+	34675-34768	15	14	1
MGV-GENOME-4418680	Yes	41888	+	27758-27863	+	29744-29849	13	13	0
MGV-GENOME-0214425	Yes	30553	-	9896-9998	-	7917-8019	16	0	16
MGV-GENOME-0379121	Yes	189844	+	89196-89294	+	88995-89093	18	18	0
MGV-GENOME-0379127	Yes	190113	+	44018-44106	+	43806-43894	12	11	0
MGV-GENOME-0379138	No	190353	+	84096-84158	+	81940-82002	20	15	4
MGV-GENOME-0333510	Yes	60996	+	9635-9724	+	8506-8595	15	15	0
MGV-GENOME-0333511	Yes	60996	+	9505-9594	+	8376-8465	15	15	0
MGV-GENOME-0333533	Yes	61015	-	14578-14667	-	15746-15835	18	1	17
MGV-GENOME-0333549	Yes	61026	-	3673-3762	-	4802-4891	15	0	15
MGV-GENOME-0253893	Yes	37402	+	33381-33490	+	33176-33285	19	19	0
MGV-GENOME-0253921	Yes	37406	+	5294-5388	+	4578-4672	9	9	0
MGV-GENOME-0253947	Yes	37411	-	31888-31982	-	32604-32698	15	0	15
MGV-GENOME-0253952	Yes	37412	+	5412-5506	+	4696-4790	19	19	0
MGV-GENOME-0253962	Yes	37413	-	6832-6948	-	7174-7290	15	0	14
MGV-GENOME-0253980	Yes	37416	+	13080-13174	+	12364-12458	12	12	0
MGV-GENOME-0254144	Yes	37445	+	33485-33579	+	32769-32863	19	18	0
MGV-GENOME-0377835	Yes	172384	-	6932-7045	-	7824-7937	17	0	17
MGV-GENOME-0350705	Yes	78303	-	68788-68863	-	69899-69974	13	0	11
MGV-GENOME-0380241	Yes	383194	-	379473-379586	-	379814-379927	12	0	12
MGV-GENOME-0380245	Yes	386986	+	182905-182967	+	182010-182072	24	17	2
MGV-GENOME-0380245	Yes	386986	+	323505-323618	+	323166-323279	11	9	1
MGV-GENOME-0333293	Yes	60855	-	15766-15855	-	16894-16983	18	0	17
MGV-GENOME-0333314	Yes	60864	+	53625-53744	+	53030-53149	9	8	0
MGV-GENOME-0366834	No	100473	-	80384-80476	-	80622-80714	24	0	24
MGV-GENOME-0366835	No	100473	+	348-440	+	110-202	20	20	0
MGV-GENOME-0366842	Yes	100485	+	3385-3480	+	3139-3234	23	23	0
MGV-GENOME-0293819	Yes	45124	-	2274-2389	-	2497-2612	25	0	25
MGV-GENOME-0293831	Yes	45127	+	36901-37017	+	36665-36781	15	13	1
MGV-GENOME-0293838	Yes	45129	+	35565-35679	+	35298-35412	24	24	0
MGV-GENOME-0293857	Yes	45133	-	2429-2548	-	2677-2796	25	0	24
MGV-GENOME-0293858	Yes	45133	+	33797-33891	+	33081-33175	12	12	0
MGV-GENOME-0370419	Yes	109880	-	35078-35191	-	35956-36069	19	0	18
MGV-GENOME-0370427	Yes	109935	+	38516-38631	+	37822-37937	8	8	0
MGV-GENOME-0370433	Yes	109969	+	60574-60702	+	62669-62797	17	16	0
MGV-GENOME-0370447	Yes	110018	+	37102-37217	+	36408-36523	7	7	0
MGV-GENOME-0330053	Yes	59083	-	7105-7231	-	5076-5202	17	0	15
MGV-GENOME-0330060	Yes	59085	+	55120-55211	+	53986-54077	17	16	0
MGV-GENOME-0330069	Yes	59092	-	7478-7603	-	8599-8724	11	0	11
MGV-GENOME-0330072	Yes	59092	-	6507-6623	-	7055-7171	18	0	18
MGV-GENOME-0330086	Yes	59096	-	9420-9515	-	7346-7441	15	0	15
MGV-GENOME-0330088	Yes	59097	+	52170-52284	+	51970-52084	16	15	1
MGV-GENOME-0330090	Yes	59099	+	46520-46635	+	46322-46437	18	17	0
MGV-GENOME-0334124	Yes	61358	+	28235-28368	+	28001-28134	24	23	1
MGV-GENOME-0334136	Yes	61363	+	35929-36039	+	34917-35027	10	10	0
MGV-GENOME-0334140	Yes	61367	+	25009-25098	+	23880-23969	20	19	1
MGV-GENOME-0334150	No	61370	-	21020-21136	-	21300-21416	13	0	13
MGV-GENOME-0334152	Yes	61371	+	55550-55674	+	55301-55425	24	23	1
MGV-GENOME-0303118	Yes	47568	-	5977-6085	-	4006-4114	13	0	13
MGV-GENOME-0303120	Yes	47568	-	4543-4686	-	4864-5007	13	0	12
MGV-GENOME-0303149	Yes	47579	-	4951-5037	-	5637-5723	19	0	19
MGV-GENOME-0325569	Yes	56889	-	7878-7993	-	8076-8191	22	0	22
MGV-GENOME-0325570	Yes	56889	+	44107-44222	+	43909-44024	17	17	0
MGV-GENOME-0325572	Yes	56889	-	7878-7993	-	8076-8191	21	0	21
MGV-GENOME-0325576	Yes	56893	+	44111-44226	+	43913-44028	18	18	0
MGV-GENOME-0325585	Yes	56898	+	44096-44211	+	43898-44013	17	16	1
MGV-GENOME-0325586	Yes	56898	+	44562-44677	+	44364-44479	20	20	0
MGV-GENOME-0325593	Yes	56901	+	44091-44206	+	43893-44008	14	14	0
MGV-GENOME-0325604	Yes	56907	-	7878-7993	-	8076-8191	17	0	17
MGV-GENOME-0325605	Yes	56907	-	7878-7993	-	8076-8191	17	0	17
MGV-GENOME-0325608	Yes	56908	+	44139-44254	+	43941-44056	19	19	0
MGV-GENOME-0369697	Yes	107230	-	48874-49005	-	49518-49649	17	0	17
MGV-GENOME-0371321	Yes	114351	-	37596-37722	-	38367-38493	21	0	18
MGV-GENOME-0321978	No	55164	+	37102-37263	+	36836-36997	16	16	0
MGV-GENOME-0321989	Yes	55170	-	4298-4417	-	4508-4627	22	0	21
MGV-GENOME-0321994	Yes	55174	-	3971-4084	-	4562-4675	15	0	15
MGV-GENOME-0322045	Yes	55203	-	6409-6517	-	4438-4546	10	0	10
MGV-GENOME-0337951	Yes	63983	-	25244-25354	-	26256-26366	9	0	9
MGV-GENOME-0337952	Yes	63983	-	25244-25354	-	26256-26366	9	0	9
MGV-GENOME-0337953	No	63983	-	32407-32525	-	32694-32812	21	2	19
MGV-GENOME-0337955	Yes	63984	+	42546-42637	+	41829-41920	13	13	0
MGV-GENOME-0337965	Yes	63989	-	55529-55608	-	56098-56177	13	0	13
MGV-GENOME-0340123	Yes	65660	-	1098-1201	-	1688-1791	7	0	7
MGV-GENOME-0379221	No	192619	+	189159-189235	+	190873-190949	31	22	6
MGV-GENOME-0338437	Yes	64350	+	34078-34219	+	33818-33959	18	18	0
MGV-GENOME-0355305	No	84603	+	50025-50174	+	49675-49824	19	15	3
MGV-GENOME-0281286	Yes	42491	-	4675-4768	-	2618-2711	16	0	16
MGV-GENOME-0281385	Yes	42513	-	6120-6236	-	6462-6578	13	0	12
MGV-GENOME-0239796	Yes	35200	-	4566-4685	-	5190-5309	9	0	9
MGV-GENOME-0239827	Yes	35204	-	6138-6275	-	6699-6836	20	2	15
MGV-GENOME-0291455	Yes	44613	+	41022-41141	+	40797-40916	25	23	1
MGV-GENOME-0291476	No	44619	-	24170-24286	-	24378-24494	13	0	12
MGV-GENOME-0291479	No	44619	+	32840-32958	+	32439-32557	16	15	0
MGV-GENOME-0303396	Yes	47657	+	36251-36362	+	36015-36126	24	24	0
MGV-GENOME-0303406	Yes	47661	-	3789-3892	-	4402-4505	21	0	21
MGV-GENOME-0303409	Yes	47663	+	41577-41699	+	41349-41471	21	17	1
MGV-GENOME-0303414	Yes	47667	+	3825-3953	+	12060-12188	14	10	0
MGV-GENOME-0303414	Yes	47667	-	12060-12188	-	3825-3953	14	0	13
MGV-GENOME-0303414	Yes	47667	-	12060-12190	-	12706-12836	18	0	17
MGV-GENOME-0303419	No	47668	-	6279-6427	-	6536-6684	17	0	17
MGV-GENOME-0303427	Yes	47670	+	39188-39298	+	38818-38928	8	8	0
MGV-GENOME-0303434	Yes	47672	-	2844-2968	-	3468-3592	14	0	14
MGV-GENOME-0358073	Yes	87433	-	6965-7080	-	7163-7278	20	0	20
MGV-GENOME-0358074	Yes	87434	-	4220-4330	-	4928-5038	14	0	13
MGV-GENOME-0358076	No	87439	+	43308-43426	+	43021-43139	17	15	2
MGV-GENOME-0358088	No	87455	-	29698-29816	-	29985-30103	16	1	15
MGV-GENOME-0358095	Yes	87472	+	47476-47584	+	47243-47351	7	7	0
MGV-GENOME-0347008	Yes	73240	-	4237-4357	-	4495-4615	22	2	19
MGV-GENOME-0347034	Yes	73279	-	26312-26422	-	27324-27434	8	0	8
MGV-GENOME-0347037	No	73281	+	36111-36229	+	35824-35942	19	18	1
MGV-GENOME-0347038	Yes	73283	-	1896-1985	-	3025-3114	19	0	19
MGV-GENOME-0359749	Yes	90479	+	14067-14167	+	13865-13965	20	19	1
MGV-GENOME-0335092	Yes	61910	+	57198-57287	+	56070-56159	12	12	0
MGV-GENOME-0374648	No	140206	-	10174-10235	-	14870-14931	19	3	15
MGV-GENOME-0281885	Yes	42619	-	21820-21952	-	22547-22679	14	0	14
MGV-GENOME-0281895	Yes	42621	+	31274-31374	+	30600-30700	11	10	0
MGV-GENOME-0354277	No	83440	-	3740-3831	-	4497-4588	12	0	12
MGV-GENOME-0354278	Yes	83442	-	3639-3730	-	4773-4864	19	0	18
MGV-GENOME-0354292	Yes	83458	+	56684-56795	+	56332-56443	7	7	0
MGV-GENOME-0354294	Yes	83459	-	39568-39694	-	40182-40308	18	0	17
MGV-GENOME-0354299	Yes	83473	-	4205-4321	-	4423-4539	25	0	25
MGV-GENOME-0353496	Yes	82193	+	33358-33472	+	33036-33150	9	9	0
MGV-GENOME-0353501	Yes	82206	+	42022-42130	+	41347-41455	11	11	0
MGV-GENOME-0353503	No	82215	+	38164-38282	+	37877-37995	14	12	2
MGV-GENOME-0353510	Yes	82237	+	57748-57839	+	56614-56705	16	15	0
MGV-GENOME-0353515	Yes	82245	-	26230-26340	-	26577-26687	12	0	12
MGV-GENOME-0353530	Yes	82262	-	4273-4388	-	4475-4590	19	1	17
MGV-GENOME-0353534	Yes	82267	+	38391-38508	+	38111-38228	19	19	0
MGV-GENOME-0353539	Yes	82274	-	8528-8649	-	8799-8920	15	0	15
MGV-GENOME-0309220	Yes	49631	+	43572-43687	+	42915-43030	14	14	0
MGV-GENOME-0309234	Yes	49634	+	44549-44670	+	44329-44450	11	10	0
MGV-GENOME-0309242	Yes	49636	-	5242-5356	-	5501-5615	19	2	17
MGV-GENOME-0309246	Yes	49639	+	42240-42355	+	41657-41772	21	21	0
MGV-GENOME-0309247	Yes	49639	+	44344-44478	+	43304-43438	13	13	0
MGV-GENOME-0309250	Yes	49641	+	45738-45863	+	44991-45116	14	14	0
MGV-GENOME-0309251	Yes	49641	+	45315-45428	+	44724-44837	20	19	1
MGV-GENOME-0309252	Yes	49642	-	7128-7271	-	7449-7592	17	0	12
MGV-GENOME-0295522	Yes	45511	-	11755-11874	-	12323-12442	20	0	20
MGV-GENOME-0295523	Yes	45511	-	4409-4533	-	5455-5579	17	1	16
MGV-GENOME-0360613	Yes	91923	+	48334-48460	+	50363-50489	11	9	0
MGV-GENOME-0257364	No	37994	-	3917-4063	-	4201-4347	16	1	14
MGV-GENOME-0257367	Yes	37995	-	4229-4323	-	4945-5039	19	0	19
MGV-GENOME-0257370	Yes	37995	+	32046-32164	+	31785-31903	13	13	0
MGV-GENOME-0257384	Yes	37998	+	30734-30836	+	30462-30564	9	9	0
MGV-GENOME-0257395	Yes	38000	-	4507-4636	-	4749-4878	21	1	18
MGV-GENOME-0258332	Yes	38158	-	7084-7206	-	7438-7560	21	1	19
MGV-GENOME-0258355	Yes	38161	-	5113-5229	-	5455-5571	14	0	13
MGV-GENOME-0221226	Yes	31763	-	17556-17659	-	15569-15672	12	0	12
MGV-GENOME-0221246	Yes	31766	+	25182-25311	+	24555-24684	11	11	0
MGV-GENOME-0221253	Yes	31767	-	7424-7553	-	8067-8196	20	1	19
MGV-GENOME-0228387	Yes	32996	+	28790-28885	+	30818-30913	11	10	0
MGV-GENOME-0228394	Yes	32998	+	27024-27151	+	26370-26497	16	14	1
MGV-GENOME-0228409	Yes	33000	+	26993-27119	+	26339-26465	8	8	0
MGV-GENOME-0308623	Yes	49421	-	34853-34962	-	35053-35162	22	0	22
MGV-GENOME-0308716	Yes	49452	-	19267-19346	-	20020-20099	16	0	16
MGV-GENOME-0308729	Yes	49456	-	34779-34888	-	35042-35151	16	1	15
MGV-GENOME-0308760	Yes	49466	-	26255-26369	-	26514-26628	19	1	18
MGV-GENOME-0308776	Yes	49471	+	46677-46795	+	46022-46140	12	12	0
MGV-GENOME-0308834	Yes	49492	-	49042-49149	-	49337-49444	14	0	14
MGV-GENOME-0308888	Yes	49509	-	33815-33933	-	34470-34588	12	0	12
MGV-GENOME-0256047	Yes	37766	+	33295-33389	+	32579-32673	20	18	2
MGV-GENOME-0256062	Yes	37769	-	4287-4394	-	4537-4644	13	1	12
MGV-GENOME-0256065	Yes	37769	+	19435-19542	+	19185-19292	16	15	1
MGV-GENOME-0256069	Yes	37770	+	34024-34149	+	33396-33521	14	14	0
MGV-GENOME-0272333	Yes	40740	-	17041-17155	-	17264-17378	11	0	11
MGV-GENOME-0272351	Yes	40744	+	34184-34263	+	33513-33592	14	12	0
MGV-GENOME-0272351	Yes	40744	+	34185-34291	+	40639-40745	12	12	0
MGV-GENOME-0272353	Yes	40744	-	24482-24601	-	24700-24819	28	0	28
MGV-GENOME-0272362	Yes	40746	+	2611-2714	+	2373-2476	16	16	0
MGV-GENOME-0272391	Yes	40750	+	35499-35615	+	35264-35380	17	15	1
MGV-GENOME-0345751	No	71641	-	13718-13836	-	14005-14123	16	1	15
MGV-GENOME-0345771	No	71662	+	41033-41151	+	40746-40864	21	20	1
MGV-GENOME-0345817	No	71713	+	22902-23020	+	22615-22733	17	16	1
MGV-GENOME-0282805	Yes	42794	+	31050-31145	+	33156-33251	15	15	0
MGV-GENOME-0282809	Yes	42794	-	5057-5211	-	5299-5453	21	1	20
MGV-GENOME-0282824	Yes	42796	-	4217-4329	-	4820-4932	11	0	11
MGV-GENOME-0282825	Yes	42796	+	38469-38581	+	37866-37978	11	11	0
MGV-GENOME-0282827	Yes	42796	-	8278-8373	-	6196-6291	18	0	17
MGV-GENOME-0282828	Yes	42796	+	37151-37259	+	39121-39229	15	12	3
MGV-GENOME-0356399	No	85666	-	74150-74217	-	79440-79507	17	4	12
MGV-GENOME-0345847	No	71743	-	29700-29818	-	29987-30105	16	2	14
MGV-GENOME-0219288	Yes	31437	-	4425-4535	-	4644-4754	16	0	16
MGV-GENOME-0219300	Yes	31440	-	5095-5220	-	5738-5863	20	0	20
MGV-GENOME-0219314	Yes	31442	-	6192-6320	-	6893-7021	13	0	13
MGV-GENOME-0361383	No	93223	-	29887-30005	-	30174-30292	14	1	13
MGV-GENOME-0312342	Yes	50781	-	3395-3508	-	3940-4053	25	1	24
MGV-GENOME-0312357	Yes	50787	-	3850-3965	-	4044-4159	12	0	12
MGV-GENOME-0312386	Yes	50802	-	10757-10867	-	8761-8871	16	0	15
MGV-GENOME-0351124	Yes	78800	+	65754-65885	+	64720-64851	16	14	1
MGV-GENOME-0351126	No	78802	-	12940-13058	-	13320-13438	17	0	17
MGV-GENOME-0351145	Yes	78826	+	51389-51503	+	51189-51303	14	13	1
MGV-GENOME-0351152	Yes	78836	-	1993-2081	-	3128-3216	18	0	18
MGV-GENOME-0351175	Yes	78859	+	42680-42808	+	44744-44872	17	16	0
MGV-GENOME-0351176	Yes	78860	-	3940-4029	-	5108-5197	14	0	14
MGV-GENOME-0351179	Yes	78865	-	33838-33948	-	34849-34959	9	0	9
MGV-GENOME-0254767	Yes	37549	+	31901-32020	+	31277-31396	10	10	0
MGV-GENOME-0254781	Yes	37552	-	3790-3898	-	4027-4135	13	0	13
MGV-GENOME-0254843	Yes	37560	-	7464-7593	-	8088-8217	15	0	15
MGV-GENOME-0254853	Yes	37561	+	31030-31148	+	30769-30887	16	16	0
MGV-GENOME-0224969	Yes	32391	-	8540-8642	-	6553-6655	12	0	12
MGV-GENOME-0224971	Yes	32391	-	8285-8387	-	6298-6400	15	0	14
MGV-GENOME-0224973	Yes	32391	-	10329-10431	-	8342-8444	11	0	11
MGV-GENOME-0224974	Yes	32391	-	8330-8432	-	6343-6445	15	0	15
MGV-GENOME-0379730	Yes	230142	-	106116-106204	-	106747-106835	11	0	11
MGV-GENOME-0280145	Yes	42261	+	37823-37953	+	37160-37290	20	19	0
MGV-GENOME-0280160	Yes	42263	+	32522-32647	+	31865-31990	23	22	0
MGV-GENOME-0280160	Yes	42263	+	32523-32659	+	39700-39836	21	17	1
MGV-GENOME-0280166	Yes	42264	+	37829-37936	+	37562-37669	21	21	0
MGV-GENOME-0289615	Yes	44194	-	12933-13069	-	6435-6571	15	0	12
MGV-GENOME-0289615	Yes	44194	-	12945-13070	-	13602-13727	10	0	10
MGV-GENOME-0289679	Yes	44208	-	3972-4097	-	4629-4754	14	0	14
MGV-GENOME-0289484	Yes	44164	+	35515-35610	+	37589-37684	19	19	0
MGV-GENOME-0289486	Yes	44165	+	39874-40003	+	39227-39356	17	17	0
MGV-GENOME-0289487	Yes	44166	+	34029-34162	+	33238-33371	15	15	0
MGV-GENOME-0289492	Yes	44167	+	32767-32892	+	32110-32235	20	20	0
MGV-GENOME-0289492	Yes	44167	+	32768-32904	+	40090-40226	26	22	0
MGV-GENOME-0289493	No	44168	-	8964-9099	-	2544-2679	22	0	19
MGV-GENOME-0289493	No	44168	-	8975-9100	-	9633-9758	15	0	15
MGV-GENOME-0289502	Yes	44169	+	34325-34450	+	33668-33793	18	18	0
MGV-GENOME-0289502	Yes	44169	+	34326-34462	+	41652-41788	21	18	0
MGV-GENOME-0289515	Yes	44172	-	20001-20066	-	10552-10617	12	0	12
MGV-GENOME-0289515	Yes	44172	-	20001-20101	-	18163-18263	19	0	19
MGV-GENOME-0342729	No	68296	-	18982-19095	-	19705-19818	19	0	19
MGV-GENOME-0342731	Yes	68301	-	27447-27560	-	27836-27949	12	0	10
MGV-GENOME-0342735	No	68304	-	22184-22338	-	22448-22602	13	0	13
MGV-GENOME-0342737	Yes	68305	+	52429-52569	+	52049-52189	17	15	0
MGV-GENOME-0342738	Yes	68306	-	4995-5116	-	5370-5491	15	0	15
MGV-GENOME-0342740	Yes	68308	-	16763-16878	-	17425-17540	14	0	14
MGV-GENOME-0342756	No	68323	+	36880-36998	+	36593-36711	19	16	3
MGV-GENOME-0342759	No	68324	+	59440-59589	+	59145-59294	14	14	0
MGV-GENOME-0327935	Yes	57977	+	54686-54777	+	53955-54046	15	14	1
MGV-GENOME-0327941	Yes	57982	+	41451-41591	+	41071-41211	15	15	0
MGV-GENOME-0367507	No	101476	+	16091-16182	+	15853-15944	23	23	0
MGV-GENOME-0367511	Yes	101485	+	58508-58622	+	57953-58067	16	16	0
MGV-GENOME-0378147	No	175654	+	110883-111030	+	110380-110527	16	15	1
MGV-GENOME-0378151	No	175716	-	175051-175198	-	175554-175701	16	1	15
MGV-GENOME-0375825	No	149758	+	46933-47000	+	46469-46536	7	7	0
MGV-GENOME-0361694	No	93793	+	67928-67988	+	69993-70053	20	15	2
MGV-GENOME-0361694	No	93793	+	67923-67990	+	71325-71392	27	21	4
MGV-GENOME-0361694	No	93793	+	67930-67994	+	76340-76404	20	15	2
MGV-GENOME-0328845	Yes	58435	-	57219-57308	-	58347-58436	21	0	20
MGV-GENOME-0328849	Yes	58437	-	33156-33231	-	33666-33741	13	0	12
MGV-GENOME-0328849	Yes	58437	-	33156-33230	-	34277-34351	11	0	10
MGV-GENOME-0328852	Yes	58438	-	16461-16536	-	17608-17683	15	1	13
MGV-GENOME-0311025	Yes	50274	-	3446-3559	-	3991-4104	17	1	16
MGV-GENOME-0311028	Yes	50275	+	43907-44050	+	43606-43749	15	13	0
MGV-GENOME-0311029	No	50275	+	22782-22923	+	22522-22663	13	12	1
MGV-GENOME-0311043	Yes	50278	+	47398-47532	+	46361-46495	16	16	0
MGV-GENOME-0311045	Yes	50279	-	3466-3591	-	4212-4337	11	0	11
MGV-GENOME-0311050	Yes	50280	-	5662-5779	-	6283-6400	16	0	16
MGV-GENOME-0311051	Yes	50280	+	46771-46884	+	46226-46339	19	19	0
MGV-GENOME-0332731	Yes	60545	-	4285-4402	-	4509-4626	17	1	16
MGV-GENOME-0332746	Yes	60551	+	54580-54672	+	53852-53944	12	11	0
MGV-GENOME-0332750	Yes	60554	-	16443-16569	-	17159-17285	19	0	19
MGV-GENOME-0332751	Yes	60555	+	42612-42718	+	42355-42461	11	10	1
MGV-GENOME-0332769	Yes	60565	-	7500-7572	-	8598-8670	8	0	8
MGV-GENOME-0332787	Yes	60576	-	5747-5864	-	6367-6484	15	0	15
MGV-GENOME-0332794	Yes	60580	+	32403-32514	+	31996-32107	13	13	0
MGV-GENOME-0376248	Yes	153545	+	465-559	+	1995-01-01	9	8	1
MGV-GENOME-0346536	No	72627	+	42188-42306	+	41901-42019	17	14	3
MGV-GENOME-0346580	No	72681	+	15763-15881	+	15476-15594	18	16	1
MGV-GENOME-0232710	Yes	33853	+	25905-26034	+	25281-25410	23	23	0
MGV-GENOME-0232772	Yes	33862	+	27737-27826	+	26932-27021	12	11	0
MGV-GENOME-0370243	Yes	109121	+	71525-71660	+	70690-70825	18	13	1
MGV-GENOME-0370247	Yes	109135	-	34853-34966	-	35731-35844	19	0	18
MGV-GENOME-0358888	No	88979	-	40451-40522	-	46358-46429	25	6	18
MGV-GENOME-0335003	No	61849	+	57380-57471	+	56623-56714	9	9	0
MGV-GENOME-0335006	Yes	61851	+	49236-49362	+	51268-51394	13	11	0
MGV-GENOME-0335007	Yes	61851	+	58235-58361	+	60266-60392	19	17	0
MGV-GENOME-0335016	Yes	61855	+	57084-57230	+	56801-56947	16	16	0
MGV-GENOME-0335020	Yes	61859	-	5695-5819	-	5944-6068	27	0	27
MGV-GENOME-0328814	Yes	58420	-	11748-11868	-	12318-12438	19	0	19
MGV-GENOME-0328819	Yes	58421	-	3639-3730	-	4773-4864	19	0	18
MGV-GENOME-0328820	Yes	58422	-	8162-8301	-	8543-8682	13	0	13
MGV-GENOME-0328847	Yes	58436	+	51823-51938	+	51621-51736	16	15	1
MGV-GENOME-0328854	Yes	58438	-	2454-2584	-	3117-3247	18	0	17
MGV-GENOME-0328857	Yes	58440	+	40492-40614	+	39830-39952	15	15	0
MGV-GENOME-0328873	Yes	58448	-	11638-11751	-	11952-12065	17	0	17
MGV-GENOME-0328885	Yes	58451	+	41132-41218	+	40446-40532	15	15	0
MGV-GENOME-0363495	Yes	96344	-	4083-4211	-	4716-4844	18	0	18
MGV-GENOME-0363531	Yes	96397	+	79552-79666	+	78890-79004	9	9	0
MGV-GENOME-0275523	Yes	41333	-	11462-11570	-	12183-12291	8	0	8
MGV-GENOME-0275540	Yes	41336	-	39132-39240	-	39407-39515	22	0	22
MGV-GENOME-0275557	No	41339	+	29569-29688	+	29173-29292	10	10	0
MGV-GENOME-0274598	Yes	41151	-	10410-10546	-	3077-3213	16	0	13
MGV-GENOME-0274598	Yes	41151	-	10422-10547	-	11079-11204	11	0	11
MGV-GENOME-0274620	Yes	41155	-	4091-4206	-	4345-4460	25	0	25
MGV-GENOME-0274628	Yes	41156	-	19841-19958	-	20471-20588	11	0	10
MGV-GENOME-0274631	Yes	41156	-	19841-19958	-	20471-20588	11	0	10
MGV-GENOME-0358476	Yes	88178	-	54104-54204	-	54306-54406	18	1	17
MGV-GENOME-0358522	No	88256	-	69234-69301	-	67303-67370	25	3	18
MGV-GENOME-0358528	Yes	88263	+	4126-4226	+	3925-4025	19	17	2
MGV-GENOME-0358532	Yes	88270	+	19446-19548	+	19240-19342	21	19	0
MGV-GENOME-0358532	Yes	88270	+	33697-33767	+	32579-32649	12	10	1
MGV-GENOME-0358532	Yes	88270	+	33697-33771	+	33188-33262	12	9	1
MGV-GENOME-0268396	Yes	39976	+	34051-34166	+	33414-33529	9	9	0
MGV-GENOME-0359943	Yes	90785	+	38940-39053	+	38552-38665	12	12	0
MGV-GENOME-0359945	No	90787	-	40780-40898	-	41067-41185	19	1	18
MGV-GENOME-0316149	Yes	52398	-	8417-8521	-	6441-6545	22	0	22
MGV-GENOME-0316153	Yes	52402	+	39373-39488	+	38790-38905	15	15	0
MGV-GENOME-0316157	No	52403	-	4895-5045	-	5153-5303	18	1	17
MGV-GENOME-0316175	Yes	52413	-	3851-3952	-	4053-4154	17	1	16
MGV-GENOME-0316182	Yes	52416	+	45388-45498	+	47384-47494	13	12	0
MGV-GENOME-0322255	Yes	55312	-	24796-24931	-	22962-23097	22	0	18
MGV-GENOME-0322256	Yes	55312	-	4153-4268	-	4355-4470	17	1	16
MGV-GENOME-0322270	Yes	55319	+	15748-15863	+	15550-15665	19	19	0
MGV-GENOME-0322272	Yes	55320	+	48040-48165	+	47400-47525	19	19	0
MGV-GENOME-0226665	Yes	32687	-	4770-4898	-	5509-5637	11	0	11
MGV-GENOME-0226669	Yes	32688	+	4051-4153	+	6038-6140	14	14	0
MGV-GENOME-0226682	Yes	32690	+	24238-24363	+	23595-23720	16	16	0
MGV-GENOME-0226686	Yes	32691	-	6668-6797	-	7295-7424	15	3	11
MGV-GENOME-0326829	Yes	57478	+	50684-50799	+	50482-50597	14	13	1
MGV-GENOME-0326830	Yes	57478	+	50684-50799	+	50482-50597	17	15	1
MGV-GENOME-0326831	Yes	57478	-	4154-4269	-	4356-4471	14	1	13
MGV-GENOME-0326832	Yes	57478	-	4154-4269	-	4356-4471	18	1	17
MGV-GENOME-0326833	Yes	57479	+	50685-50800	+	50483-50598	17	16	1
MGV-GENOME-0326837	Yes	57480	-	4153-4268	-	4355-4470	14	1	13
MGV-GENOME-0326839	Yes	57480	-	4154-4269	-	4356-4471	15	1	14
MGV-GENOME-0326843	Yes	57482	-	4154-4269	-	4356-4471	15	1	14
MGV-GENOME-0326844	Yes	57483	+	50684-50799	+	50482-50597	15	14	1
MGV-GENOME-0326846	Yes	57483	-	4154-4269	-	4356-4471	13	1	12
MGV-GENOME-0326848	Yes	57483	-	4154-4269	-	4356-4471	19	1	18
MGV-GENOME-0326849	Yes	57483	+	53644-53735	+	52510-52601	11	10	0
MGV-GENOME-0326854	Yes	57485	+	50684-50799	+	50482-50597	17	16	1
MGV-GENOME-0298946	Yes	46342	-	24975-25086	-	15053-15164	13	0	13
MGV-GENOME-0298946	Yes	46342	-	24975-25088	-	25629-25742	13	0	13
MGV-GENOME-0298954	Yes	46344	+	41480-41596	+	41211-41327	17	16	1
MGV-GENOME-0298965	Yes	46346	-	11423-11537	-	11745-11859	13	0	13
MGV-GENOME-0298969	Yes	46347	-	8587-8682	-	6516-6611	14	0	14
MGV-GENOME-0298983	Yes	46350	+	42288-42374	+	41616-41702	14	13	0
MGV-GENOME-0266426	No	39589	-	17522-17635	-	17735-17848	16	1	15
MGV-GENOME-0266468	Yes	39595	-	7988-8110	-	8222-8344	14	2	11
MGV-GENOME-0266476	Yes	39597	-	5759-5877	-	6020-6138	14	0	14
MGV-GENOME-0237691	Yes	34840	-	1896-2020	-	2542-2666	16	0	16
MGV-GENOME-0237708	Yes	34845	+	25588-25692	+	27567-27671	13	13	0
MGV-GENOME-0296466	Yes	45744	+	41579-41682	+	40966-41069	12	12	0
MGV-GENOME-0296471	Yes	45746	-	6071-6189	-	6332-6450	13	0	13
MGV-GENOME-0296499	Yes	45751	+	41315-41437	+	41087-41209	29	25	1
MGV-GENOME-0296505	Yes	45753	-	10642-10758	-	10984-11100	14	0	13
MGV-GENOME-0347539	No	73985	-	30392-30510	-	30679-30797	20	1	19
MGV-GENOME-0347551	Yes	74001	-	3099-3188	-	4267-4356	14	0	14
MGV-GENOME-0347552	Yes	74001	+	46222-46337	+	46024-46139	24	24	0
MGV-GENOME-0347559	Yes	74008	+	48733-48848	+	48531-48646	15	14	1
MGV-GENOME-0347564	Yes	74020	-	1993-2081	-	3128-3216	12	0	12
MGV-GENOME-0347567	No	74024	-	30984-31102	-	31271-31389	18	2	16
MGV-GENOME-0347573	No	74029	-	30572-30690	-	30859-30977	22	1	21
MGV-GENOME-0347574	Yes	74035	-	9106-9252	-	9389-9535	14	0	14
MGV-GENOME-0347578	No	74045	-	30854-30972	-	31141-31259	16	1	15
MGV-GENOME-0305548	Yes	48396	+	43296-43401	+	43044-43149	11	11	0
MGV-GENOME-0305552	Yes	48397	-	5988-6074	-	6674-6760	18	0	17
MGV-GENOME-0305561	Yes	48402	+	44074-44160	+	43388-43474	16	15	1
MGV-GENOME-0305576	Yes	48409	-	5884-5970	-	6570-6656	16	1	15
MGV-GENOME-0305577	Yes	48409	-	7362-7473	-	8065-8176	10	0	10
MGV-GENOME-0305578	Yes	48410	-	8071-8181	-	8738-8848	13	0	13
MGV-GENOME-0347855	Yes	74444	+	68528-68605	+	67959-68036	9	9	0
MGV-GENOME-0367753	No	102021	+	49498-49594	+	49284-49380	23	23	0
MGV-GENOME-0367770	Yes	102060	-	3632-3762	-	4491-4621	9	0	9
MGV-GENOME-4435155	Yes	122578	-	75701-75829	-	76595-76723	22	0	22
MGV-GENOME-0298824	Yes	46310	+	38004-38117	+	37350-37463	14	14	0
MGV-GENOME-0298849	Yes	46318	+	42625-42728	+	42012-42115	16	16	0
MGV-GENOME-0298869	Yes	46326	+	37545-37646	+	39363-39464	9	9	0
MGV-GENOME-0291167	No	44545	+	32361-32478	+	31949-32066	12	12	0
MGV-GENOME-0291170	Yes	44546	-	16497-16561	-	7096-7160	14	0	14
MGV-GENOME-0291170	Yes	44546	-	16497-16598	-	14679-14780	13	0	13
MGV-GENOME-0291177	No	44548	+	209-318	+	1-110	9	9	0
MGV-GENOME-0291181	No	44549	+	40470-40586	+	40262-40378	18	18	0
MGV-GENOME-0259549	Yes	38371	-	37504-37637	-	38164-38297	12	0	12
MGV-GENOME-0259550	Yes	38371	+	34024-34131	+	33774-33881	15	14	1
MGV-GENOME-0259556	Yes	38373	+	32468-32584	+	32126-32242	17	16	0
MGV-GENOME-0222519	Yes	31986	+	16725-16827	+	18706-18808	12	12	0
MGV-GENOME-0222530	Yes	31988	-	14334-14436	-	15051-15153	21	0	17
MGV-GENOME-0222536	Yes	31989	+	24273-24401	+	23573-23701	9	9	0
MGV-GENOME-0277571	Yes	41745	-	4273-4388	-	4532-4647	20	0	20
MGV-GENOME-0230563	Yes	33425	-	4588-4716	-	5327-5455	11	0	11
MGV-GENOME-0230565	Yes	33425	+	10153-10255	+	12139-12241	11	11	0
MGV-GENOME-0230586	Yes	33430	-	4551-4679	-	5290-5418	17	0	17
MGV-GENOME-0230604	Yes	33434	+	29564-29657	+	31618-31711	11	11	0
MGV-GENOME-0230607	Yes	33435	-	22059-22187	-	22759-22887	12	0	12
MGV-GENOME-0230608	Yes	33435	+	29285-29390	+	28755-28860	18	15	0
MGV-GENOME-0347039	Yes	73287	+	41045-41155	+	40698-40808	15	15	0
MGV-GENOME-0361093	Yes	92729	+	43600-43715	+	43402-43517	20	20	0
MGV-GENOME-0361118	Yes	92765	+	44212-44327	+	44014-44129	18	18	0
MGV-GENOME-0361138	Yes	92806	-	1705-1792	-	2384-2471	17	0	17
MGV-GENOME-0361140	Yes	92809	+	55703-55794	+	54569-54660	21	19	1
MGV-GENOME-0361147	Yes	92824	+	48319-48435	+	47774-47890	18	17	1
MGV-GENOME-0372633	No	122849	+	87476-87593	+	86665-86782	11	9	1
MGV-GENOME-0372636	Yes	122873	+	78860-78977	+	77941-78058	20	20	0
MGV-GENOME-0363659	Yes	96556	-	61051-61165	-	61339-61453	18	1	17
MGV-GENOME-0319038	Yes	53695	-	4253-4373	-	4513-4633	17	2	14
MGV-GENOME-0319040	Yes	53696	+	40957-41072	+	40377-40492	16	15	0
MGV-GENOME-0319053	Yes	53705	+	49735-49849	+	49053-49167	12	12	0
MGV-GENOME-0319056	Yes	53708	+	41658-41771	+	41113-41226	19	19	0
MGV-GENOME-0319057	Yes	53709	-	7419-7534	-	8005-8120	17	0	17
MGV-GENOME-0319058	Yes	53709	-	8609-8726	-	9223-9340	18	0	18
MGV-GENOME-0239167	Yes	35101	-	9190-9291	-	7157-7258	9	0	9
MGV-GENOME-0239200	Yes	35107	-	3881-3981	-	4135-4235	10	0	10
MGV-GENOME-0273574	Yes	40965	+	25233-25319	+	24547-24633	16	16	0
MGV-GENOME-0273580	Yes	40966	+	36054-36170	+	35695-35811	16	16	0
MGV-GENOME-0319609	Yes	53992	-	4555-4681	-	2525-2651	18	1	15
MGV-GENOME-0311558	Yes	50489	+	39678-39796	+	39455-39573	16	16	0
MGV-GENOME-0311565	No	50490	+	39335-39454	+	38767-38886	23	22	1
MGV-GENOME-0311568	Yes	50491	-	9881-10001	-	10452-10572	19	0	19
MGV-GENOME-0311569	Yes	50491	+	43801-43920	+	43591-43710	17	16	0
MGV-GENOME-0311589	Yes	50497	-	9680-9800	-	10251-10371	20	0	20
MGV-GENOME-0311603	Yes	50501	-	10335-10455	-	10905-11025	20	0	20
MGV-GENOME-0311608	Yes	50503	+	43769-43896	+	42981-43108	17	16	0
MGV-GENOME-0365322	Yes	98481	+	66815-66920	+	66545-66650	21	21	0
MGV-GENOME-0365325	No	98482	+	33834-33922	+	33620-33708	20	20	0
MGV-GENOME-0365327	Yes	98484	-	62938-63048	-	63226-63336	20	0	20
MGV-GENOME-0365329	Yes	98485	-	89305-89410	-	89575-89680	23	1	21
MGV-GENOME-0365331	Yes	98485	-	14204-14309	-	14474-14579	23	1	21
MGV-GENOME-0365332	Yes	98486	+	50931-51037	+	50661-50767	24	23	1
MGV-GENOME-0365333	No	98486	+	33743-33839	+	33529-33625	21	21	0
MGV-GENOME-0323415	Yes	55868	+	33397-33471	+	32276-32350	12	10	0
MGV-GENOME-0323415	Yes	55868	+	33396-33471	+	32886-32961	13	12	0
MGV-GENOME-0323419	Yes	55871	+	51604-51719	+	51402-51517	18	17	1
MGV-GENOME-0323420	Yes	55871	+	51563-51678	+	51362-51477	16	15	1
MGV-GENOME-0323421	Yes	55871	-	11608-11730	-	11836-11958	30	0	27
MGV-GENOME-0323424	Yes	55873	-	4187-4302	-	4389-4504	16	2	14
MGV-GENOME-0323428	Yes	55874	-	4155-4270	-	4356-4471	17	1	16
MGV-GENOME-0323433	Yes	55878	+	51611-51726	+	51410-51525	18	17	1
MGV-GENOME-0323446	Yes	55883	-	4171-4286	-	4372-4487	18	1	17
MGV-GENOME-0337363	Yes	63511	-	3287-3411	-	3536-3660	23	0	23
MGV-GENOME-0337381	Yes	63526	-	7379-7478	-	8116-8215	14	0	14
MGV-GENOME-0337394	Yes	63533	-	10327-10440	-	10542-10655	13	0	13
MGV-GENOME-0337400	Yes	63537	-	7119-7233	-	7828-7942	12	0	11
MGV-GENOME-0337401	Yes	63537	-	7950-8061	-	8259-8370	7	0	7
MGV-GENOME-0337404	Yes	63542	+	40251-40379	+	42316-42444	20	19	0
MGV-GENOME-0337411	Yes	63546	-	3295-3382	-	4464-4551	18	0	18
MGV-GENOME-0377169	Yes	162662	-	159636-159758	-	160503-160625	10	0	10
MGV-GENOME-0377171	Yes	162668	-	62064-62218	-	62391-62545	27	4	23
MGV-GENOME-0380032	Yes	272838	-	158267-158379	-	159058-159170	20	0	17
MGV-GENOME-0283139	No	42834	-	8367-8516	-	8624-8773	15	1	14
MGV-GENOME-0283216	No	42841	+	21613-21727	+	21400-21514	17	17	0
MGV-GENOME-0261867	Yes	38783	+	32835-32953	+	32574-32692	12	12	0
MGV-GENOME-0261885	Yes	38787	-	6672-6766	-	7390-7484	14	0	14
MGV-GENOME-0261891	No	38788	-	7885-8033	-	8142-8290	19	0	19
MGV-GENOME-0261895	Yes	38789	+	32841-32959	+	32580-32698	20	20	0
MGV-GENOME-0300736	Yes	46826	+	21584-21679	+	23658-23753	13	12	0
MGV-GENOME-0300740	Yes	46828	-	7869-7980	-	8594-8705	10	0	10
MGV-GENOME-0300748	Yes	46831	+	42411-42626	+	41725-41940	13	13	0
MGV-GENOME-0300775	Yes	46839	+	42397-42527	+	41734-41864	21	20	0
MGV-GENOME-0300776	Yes	46840	-	4035-4178	-	4336-4479	12	0	10
MGV-GENOME-0300777	Yes	46840	-	4252-4338	-	4938-5024	13	0	13
MGV-GENOME-4417261	Yes	40537	+	26145-26264	+	25944-26063	18	15	2
MGV-GENOME-4418202	Yes	41448	-	5223-5337	-	5458-5572	18	0	17
MGV-GENOME-4418579	Yes	41795	+	16514-16655	+	16238-16379	18	18	0
MGV-GENOME-0261645	Yes	38742	+	28647-28751	+	30626-30730	13	13	0
MGV-GENOME-0261680	Yes	38749	-	8681-8782	-	6648-6749	15	0	15
MGV-GENOME-0349273	Yes	76492	-	42819-42960	-	39364-39505	20	0	20
MGV-GENOME-0332483	Yes	60400	-	27608-27686	-	28266-28344	10	0	10
MGV-GENOME-0332507	Yes	60412	-	59655-59774	-	60250-60369	11	0	11
MGV-GENOME-0332531	Yes	60427	-	3063-3152	-	4226-4315	17	0	17
MGV-GENOME-0332537	Yes	60430	+	59470-59579	+	59255-59364	17	17	0
MGV-GENOME-0332593	Yes	60466	+	6615-6725	+	6396-6506	14	14	0
MGV-GENOME-0342040	No	67535	+	41067-41186	+	40778-40897	16	15	1
MGV-GENOME-0344743	Yes	70584	+	50682-50807	+	49561-49686	19	19	0
MGV-GENOME-0344752	Yes	70591	+	37984-38094	+	36972-37082	8	8	0
MGV-GENOME-0344755	Yes	70594	-	4348-4463	-	4550-4665	13	1	12
MGV-GENOME-0344761	Yes	70604	-	11569-11664	-	9464-9559	13	0	13
MGV-GENOME-0348887	Yes	75940	+	42146-42265	+	41936-42055	22	21	0
MGV-GENOME-0348893	No	75953	+	43242-43396	+	42978-43132	17	17	0
MGV-GENOME-0348898	Yes	75959	-	14358-14489	-	12289-12420	20	0	17
MGV-GENOME-0348899	Yes	75959	-	27330-27440	-	28340-28450	14	0	14
MGV-GENOME-0348900	Yes	75960	+	39310-39420	+	38301-38411	13	13	0
MGV-GENOME-0348902	Yes	75963	+	39310-39420	+	38301-38411	14	13	0
MGV-GENOME-0348918	Yes	75981	+	25890-26033	+	25589-25732	17	13	1
MGV-GENOME-0348918	Yes	75981	-	42883-42976	-	40829-40922	12	0	12
MGV-GENOME-0338361	Yes	64294	-	25589-25699	-	26601-26711	9	0	9
MGV-GENOME-0338365	Yes	64296	+	42715-42850	+	42032-42167	30	22	3
MGV-GENOME-0338373	Yes	64299	+	44922-45038	+	44273-44389	11	11	0
MGV-GENOME-0338377	Yes	64305	+	39966-40076	+	38982-39092	12	11	0
MGV-GENOME-0269323	No	40143	-	8031-8179	-	8288-8436	19	0	19
MGV-GENOME-0269341	Yes	40145	-	5125-5218	-	3068-3161	12	0	12
MGV-GENOME-0269352	No	40148	-	8333-8481	-	8590-8738	19	0	19
MGV-GENOME-0246494	Yes	36171	+	31955-32077	+	31582-31704	17	17	0
MGV-GENOME-0246495	Yes	36171	+	32099-32194	+	34127-34222	13	13	0
MGV-GENOME-0254414	Yes	37492	-	12514-12608	-	13230-13324	12	0	11
MGV-GENOME-0254489	Yes	37504	+	4098-4192	+	3382-3476	13	12	1
MGV-GENOME-0254520	Yes	37509	+	5294-5388	+	4578-4672	13	13	0
MGV-GENOME-0254584	Yes	37519	+	5294-5388	+	4578-4672	13	13	0
MGV-GENOME-0254617	No	37524	-	37443-37506	-	29448-29511	23	5	17
MGV-GENOME-0254663	Yes	37531	+	29767-29861	+	29051-29145	11	11	0
MGV-GENOME-0254706	Yes	37538	-	31424-31518	-	32140-32234	19	0	19
MGV-GENOME-0370440	Yes	109995	-	57345-57477	-	57989-58121	19	0	19
MGV-GENOME-0263833	Yes	39126	-	30843-30961	-	31104-31222	16	0	16
MGV-GENOME-0263841	No	39127	+	33503-33619	+	33161-33277	15	14	0
MGV-GENOME-0263846	No	39129	-	8069-8218	-	8326-8475	15	1	14
MGV-GENOME-0369333	No	106100	+	33840-33958	+	33553-33671	20	19	1
MGV-GENOME-0369334	No	106105	+	96742-96862	+	96366-96486	22	22	0
MGV-GENOME-0331621	Yes	59936	-	6014-6131	-	6238-6355	19	3	14
MGV-GENOME-0331629	Yes	59939	-	511-644	-	1171-1304	11	0	9
MGV-GENOME-0331629	Yes	59939	+	1171-1304	+	511-644	11	11	0
MGV-GENOME-0331629	Yes	59939	+	43274-43407	+	42547-42680	15	15	0
MGV-GENOME-0331636	Yes	59943	-	28904-29041	-	29113-29250	15	0	15
MGV-GENOME-0331637	Yes	59944	+	55473-55583	+	55258-55368	21	21	0
MGV-GENOME-0331639	No	59946	-	3671-3762	-	4428-4519	13	0	13
MGV-GENOME-0341319	Yes	66826	+	45178-45306	+	47246-47374	19	18	0
MGV-GENOME-0341328	Yes	66836	+	50034-50174	+	49654-49794	14	14	0
MGV-GENOME-0341341	Yes	66852	-	24556-24666	-	24903-25013	11	0	11
MGV-GENOME-0341342	Yes	66853	+	48598-48724	+	50627-50753	15	13	0
MGV-GENOME-0340128	Yes	65664	-	9756-9869	-	10347-10460	23	0	23
MGV-GENOME-0340130	No	65667	+	58562-58711	+	58264-58413	14	14	0
MGV-GENOME-0340131	Yes	65668	+	44889-45005	+	44240-44356	13	13	0
MGV-GENOME-0340141	Yes	65680	+	43661-43776	+	43463-43578	21	21	0
MGV-GENOME-0240909	Yes	35357	-	5837-5955	-	6098-6216	9	1	8
MGV-GENOME-0240914	Yes	35358	-	3585-3685	-	3839-3939	10	0	10
MGV-GENOME-0317367	Yes	52949	+	45916-46015	+	44876-44975	13	13	0
MGV-GENOME-0317368	Yes	52949	+	46865-46973	+	48836-48944	11	11	0
MGV-GENOME-0317376	Yes	52952	+	45964-46098	+	44928-45062	18	17	1
MGV-GENOME-0317385	Yes	52956	+	47092-47218	+	49121-49247	17	15	0
MGV-GENOME-0317390	Yes	52960	-	4576-4702	-	2589-2715	22	0	20
MGV-GENOME-0317404	Yes	52966	+	42844-42957	+	42531-42644	14	13	0
MGV-GENOME-0281355	Yes	42504	-	20522-20655	-	21249-21382	16	0	16
MGV-GENOME-0374921	Yes	142328	+	36617-36733	+	35982-36098	15	15	0
MGV-GENOME-0374928	Yes	142381	+	55030-55158	+	57125-57253	25	24	0
MGV-GENOME-0374933	Yes	142451	-	39495-39606	-	39767-39878	21	0	21
MGV-GENOME-0374946	Yes	142632	+	72870-72996	+	72099-72225	20	17	0
MGV-GENOME-0218163	Yes	31228	-	30891-30995	-	31125-31229	11	0	11
MGV-GENOME-0320700	Yes	54518	+	35643-35775	+	34797-34929	16	16	0
MGV-GENOME-0320714	Yes	54524	-	5701-5818	-	6422-6539	15	0	15
MGV-GENOME-0320715	Yes	54525	+	47407-47533	+	49440-49566	19	17	0
MGV-GENOME-0320721	Yes	54525	+	37400-37495	+	39474-39569	12	12	0
MGV-GENOME-0320731	Yes	54531	+	46518-46604	+	45832-45918	17	17	0
MGV-GENOME-0320740	Yes	54538	-	10766-10881	-	11020-11135	20	0	20
MGV-GENOME-0320747	Yes	54542	+	44475-44592	+	43856-43973	14	14	0
MGV-GENOME-0320748	Yes	54542	-	9746-9889	-	10007-10150	11	1	10
MGV-GENOME-0218389	Yes	31274	-	13962-14087	-	14605-14730	18	0	18
MGV-GENOME-0218467	Yes	31289	+	11343-11474	+	10719-10850	20	19	0
MGV-GENOME-0218529	Yes	31300	+	2317-2446	+	1693-1822	16	16	0
MGV-GENOME-0218579	Yes	31310	-	28950-29081	-	29574-29705	19	0	19
MGV-GENOME-0218633	Yes	31320	-	29059-29184	-	29693-29818	19	0	19
MGV-GENOME-0218674	Yes	31327	+	9027-9158	+	8403-8534	20	19	1
MGV-GENOME-0218817	Yes	31354	-	30577-30673	-	21073-21169	9	0	9
MGV-GENOME-0218817	Yes	31354	-	30577-30706	-	31204-31333	17	2	15
MGV-GENOME-0218909	Yes	31372	-	25869-25994	-	26512-26637	14	0	14
MGV-GENOME-0219009	Yes	31388	-	14116-14212	-	4612-4708	17	0	17
MGV-GENOME-0219009	Yes	31388	-	14116-14245	-	14743-14872	17	2	15
MGV-GENOME-0216429	Yes	30921	-	8295-8397	-	6308-6410	13	0	13
MGV-GENOME-0271534	Yes	40584	+	37079-37178	+	36442-36541	20	20	0
MGV-GENOME-0271543	Yes	40586	+	34682-34797	+	34045-34160	12	12	0
MGV-GENOME-0271544	Yes	40586	+	37081-37180	+	36444-36543	17	16	1
MGV-GENOME-0223044	Yes	32073	-	9545-9647	-	7641-7743	9	0	9
MGV-GENOME-0223077	Yes	32078	+	25527-25622	+	24897-24992	9	9	0
MGV-GENOME-0223078	Yes	32078	-	7540-7665	-	8183-8308	17	0	17
MGV-GENOME-0223080	Yes	32079	+	28580-28689	+	28342-28451	13	11	2
MGV-GENOME-0223096	Yes	32082	-	7392-7521	-	8016-8145	19	0	18
MGV-GENOME-0213429	Yes	30372	-	4826-4955	-	5453-5582	11	0	11
MGV-GENOME-0213436	Yes	30373	+	22999-23128	+	22375-22504	18	18	0
MGV-GENOME-4427883	Yes	57863	-	11847-11973	-	9818-9944	19	1	16
MGV-GENOME-4428003	Yes	58243	-	10151-10225	-	10681-10755	12	1	10
MGV-GENOME-4428003	Yes	58243	-	10151-10225	-	11298-11372	13	2	10
MGV-GENOME-4428030	Yes	58287	-	41540-41656	-	42106-42222	19	0	19
MGV-GENOME-4428051	Yes	58341	-	10743-10859	-	11363-11479	16	1	15
MGV-GENOME-0305389	Yes	48338	-	7339-7450	-	8059-8170	14	0	14
MGV-GENOME-0374828	No	141642	+	80217-80278	+	86217-86278	9	7	1
MGV-GENOME-0315060	Yes	51932	-	40933-41056	-	41118-41241	20	0	19
MGV-GENOME-0315068	Yes	51935	-	25597-25724	-	26387-26514	14	0	13
MGV-GENOME-0315156	Yes	51974	-	15456-15584	-	16246-16374	11	0	11
MGV-GENOME-0315364	Yes	52060	+	43210-43338	+	42420-42548	11	11	0
MGV-GENOME-0315384	Yes	52070	-	9459-9576	-	10073-10190	17	1	16
MGV-GENOME-0315385	Yes	52070	+	47131-47218	+	46453-46540	9	9	0
MGV-GENOME-0304690	Yes	48088	+	9918-10036	+	9197-9315	14	14	0
MGV-GENOME-0304699	Yes	48090	+	25334-25477	+	25033-25176	18	16	0
MGV-GENOME-0304703	Yes	48091	-	5046-5175	-	6094-6223	12	0	12
MGV-GENOME-0304715	Yes	48094	-	47223-47290	-	48013-48080	10	0	10
MGV-GENOME-0291163	Yes	44545	-	20502-20623	-	18539-18660	23	0	23
MGV-GENOME-0291174	Yes	44547	-	6657-6774	-	7016-7133	14	0	14
MGV-GENOME-0291180	Yes	44549	-	3971-4120	-	4184-4333	28	3	24
MGV-GENOME-0291194	Yes	44551	+	35500-35602	+	35252-35354	19	16	2
MGV-GENOME-0291216	Yes	44556	+	32920-33013	+	34974-35067	9	9	0
MGV-GENOME-0291218	Yes	44557	+	34259-34360	+	36077-36178	14	13	0
MGV-GENOME-0291221	Yes	44558	-	35443-35542	-	36080-36179	10	0	7
MGV-GENOME-0291221	Yes	44558	+	36080-36179	+	35443-35542	10	10	0
MGV-GENOME-0341070	No	66572	+	36912-37030	+	36625-36743	17	16	1
MGV-GENOME-0341072	No	66574	-	16256-16379	-	17322-17445	9	0	9
MGV-GENOME-0341072	No	66574	+	17322-17445	+	16256-16379	9	8	0
MGV-GENOME-0253317	Yes	37307	-	12319-12413	-	13035-13129	10	1	9
MGV-GENOME-0253330	Yes	37309	+	33067-33161	+	32351-32445	13	13	0
MGV-GENOME-0253355	Yes	37313	+	33254-33370	+	33036-33152	26	25	0
MGV-GENOME-0310061	Yes	49956	+	46157-46291	+	45117-45251	14	14	0
MGV-GENOME-0310063	Yes	49957	+	43982-44097	+	43325-43440	8	8	0
MGV-GENOME-0310070	Yes	49961	+	28184-28324	+	27865-28005	21	19	1
MGV-GENOME-0310077	Yes	49964	-	8893-9020	-	9683-9810	19	0	19
MGV-GENOME-4435498	Yes	152785	-	105211-105320	-	105675-105784	17	1	16
MGV-GENOME-0300150	Yes	46662	+	38260-38373	+	37606-37719	14	14	0
MGV-GENOME-0300159	Yes	46664	+	25426-25569	+	25125-25268	17	15	0
MGV-GENOME-0300168	Yes	46667	+	38750-38874	+	37703-37827	13	13	0
MGV-GENOME-0300172	Yes	46668	+	41796-41912	+	41527-41643	10	9	1
MGV-GENOME-0300176	Yes	46669	-	20139-20234	-	18033-18128	11	1	10
MGV-GENOME-0333205	Yes	60799	+	27235-27364	+	27006-27135	18	18	0
MGV-GENOME-0333209	Yes	60802	-	23448-23558	-	24460-24570	11	0	11
MGV-GENOME-0333210	Yes	60802	+	57002-57091	+	55875-55964	17	17	0
MGV-GENOME-0333224	Yes	60807	-	21986-22077	-	22703-22794	13	0	13
MGV-GENOME-0332098	Yes	60210	-	21486-21604	-	22181-22299	9	0	9
MGV-GENOME-0332102	Yes	60212	-	53505-53615	-	53720-53830	16	1	15
MGV-GENOME-0332109	Yes	60215	-	4641-4750	-	4859-4968	15	0	15
MGV-GENOME-0332127	Yes	60223	+	53213-53325	+	52937-53049	11	11	0
MGV-GENOME-0332132	Yes	60224	+	49275-49391	+	49059-49175	16	16	0
MGV-GENOME-0332137	Yes	60225	+	10503-10611	+	10262-10370	12	11	1
MGV-GENOME-0363866	No	96846	+	37701-37790	+	35583-35672	37	26	10
MGV-GENOME-0363866	No	96846	+	37746-37829	+	38474-38557	30	22	8
MGV-GENOME-0363870	No	96852	+	26303-26396	+	26065-26158	21	21	0
MGV-GENOME-0363876	No	96861	+	76623-76729	+	76353-76459	21	20	1
MGV-GENOME-0363877	Yes	96863	+	79195-79290	+	78924-79019	19	19	0
MGV-GENOME-0260030	Yes	38447	-	25905-26015	-	26141-26251	17	0	17
MGV-GENOME-0260084	Yes	38458	+	13068-13204	+	12400-12536	18	17	0
MGV-GENOME-0260160	No	38472	+	36195-36313	+	35458-35576	10	10	0
MGV-GENOME-0367071	No	100808	+	86415-86503	+	86201-86289	13	13	0
MGV-GENOME-0306065	No	48566	+	31713-31861	+	31456-31604	14	14	0
MGV-GENOME-0306066	Yes	48567	+	39114-39225	+	38394-38505	14	14	0
MGV-GENOME-0306079	Yes	48572	-	3601-3720	-	3830-3949	23	0	22
MGV-GENOME-0306081	Yes	48573	+	32409-32539	+	31763-31893	23	22	0
MGV-GENOME-0306081	Yes	48573	+	32411-32539	+	40346-40474	24	23	0
MGV-GENOME-0306094	Yes	48579	+	38243-38338	+	40319-40414	19	18	0
MGV-GENOME-0306095	Yes	48579	-	3234-3327	-	1180-1273	10	0	10
MGV-GENOME-0306110	Yes	48583	-	8678-8785	-	8946-9053	21	0	21
MGV-GENOME-0306111	Yes	48583	-	4548-4634	-	5234-5320	18	0	18
MGV-GENOME-0306112	Yes	48584	-	2426-2537	-	2660-2771	22	0	22
MGV-GENOME-0306125	Yes	48588	-	2055-2167	-	2341-2453	12	0	12
MGV-GENOME-0303024	Yes	47533	-	12062-12190	-	4094-4222	18	0	17
MGV-GENOME-0303024	Yes	47533	-	12062-12192	-	12708-12838	18	0	16
MGV-GENOME-0303037	Yes	47536	+	23363-23477	+	22775-22889	13	13	0
MGV-GENOME-0303037	Yes	47536	+	23363-23477	+	33271-33385	11	11	0
MGV-GENOME-0303041	Yes	47537	-	11551-11646	-	9477-9572	17	0	17
MGV-GENOME-0303056	Yes	47543	+	10179-10274	+	12253-12348	13	13	0
MGV-GENOME-0303061	Yes	47543	+	45176-45271	+	47250-47345	22	22	0
MGV-GENOME-0303065	Yes	47547	+	14936-15047	+	14215-14326	8	8	0
MGV-GENOME-0303103	Yes	47562	-	26540-26635	-	24468-24563	14	0	14
MGV-GENOME-0303164	Yes	47585	+	5350-5461	+	4629-4740	14	14	0
MGV-GENOME-0303179	Yes	47590	-	37606-37719	-	38309-38422	18	1	17
MGV-GENOME-0330816	Yes	59496	-	15112-15230	-	15373-15491	9	0	9
MGV-GENOME-0330821	Yes	59497	-	18258-18386	-	16193-16321	13	0	12
MGV-GENOME-0330829	Yes	59499	+	39451-39571	+	38880-39000	22	22	0
MGV-GENOME-0330839	Yes	59504	+	44138-44253	+	43940-44055	16	16	0
MGV-GENOME-0330849	Yes	59509	-	12856-12950	-	13077-13171	16	0	16
MGV-GENOME-0330874	Yes	59523	-	5027-5142	-	5228-5343	15	1	14
MGV-GENOME-0330885	Yes	59532	-	7954-8060	-	8208-8314	8	0	8
MGV-GENOME-0379190	No	191758	+	102127-102225	+	101928-102026	17	16	1
MGV-GENOME-0243773	Yes	35765	+	27781-27886	+	29767-29872	11	11	0
MGV-GENOME-0243776	Yes	35765	-	7815-7920	-	5829-5934	17	0	17
MGV-GENOME-0243778	Yes	35766	-	4907-5002	-	5672-5767	13	1	12
MGV-GENOME-0243786	Yes	35767	+	21914-22019	+	23900-24005	18	17	0
MGV-GENOME-0243787	Yes	35767	+	27849-27954	+	29835-29940	19	17	2
MGV-GENOME-0243795	Yes	35768	-	13736-13841	-	11750-11855	10	0	10
MGV-GENOME-0243800	Yes	35769	+	27855-27960	+	29841-29946	17	17	0
MGV-GENOME-0355255	No	84569	-	477-546	-	4561-4630	27	4	19
MGV-GENOME-0355285	Yes	84592	-	6905-7021	-	7159-7275	13	1	12
MGV-GENOME-0355297	Yes	84600	+	47526-47641	+	47324-47439	22	21	1
MGV-GENOME-0308452	Yes	49360	+	42744-42853	+	42481-42590	15	14	1
MGV-GENOME-0308461	Yes	49361	-	6409-6518	-	6672-6781	10	2	8
MGV-GENOME-0308466	No	49364	-	10759-10878	-	11153-11272	12	0	12
MGV-GENOME-0308468	Yes	49364	+	41535-41641	+	41280-41386	12	12	0
MGV-GENOME-0308477	Yes	49366	+	42766-42875	+	42503-42612	15	15	0
MGV-GENOME-0308480	Yes	49367	+	42736-42845	+	42473-42582	10	8	2
MGV-GENOME-0261208	Yes	38662	+	33399-33515	+	33057-33173	12	11	0
MGV-GENOME-0346887	Yes	73071	-	19078-19186	-	19752-19860	18	1	17
MGV-GENOME-0346893	No	73076	-	30110-30228	-	30397-30515	16	2	14
MGV-GENOME-0346900	Yes	73094	+	42480-42608	+	44545-44673	16	15	0
MGV-GENOME-0346902	Yes	73095	+	36276-36398	+	35621-35743	17	17	0
MGV-GENOME-0346903	Yes	73096	+	38571-38688	+	37957-38074	18	17	1
MGV-GENOME-0346907	No	73101	-	29767-29885	-	30054-30172	22	2	20
MGV-GENOME-0346914	No	73115	-	29859-29977	-	30146-30264	20	1	19
MGV-GENOME-0287259	Yes	43662	-	3804-3912	-	4044-4152	16	1	15
MGV-GENOME-0287302	Yes	43671	+	36056-36149	+	38113-38206	12	12	0
MGV-GENOME-0241822	Yes	35475	+	23601-23730	+	22870-22999	19	19	0
MGV-GENOME-0241851	Yes	35479	-	6571-6708	-	7132-7269	20	2	15
MGV-GENOME-0241862	Yes	35482	-	8862-8963	-	6828-6929	11	0	11
MGV-GENOME-0344842	No	70685	-	29995-30113	-	30282-30400	18	2	16
MGV-GENOME-0297631	Yes	46014	+	38057-38158	+	39875-39976	10	10	0
MGV-GENOME-0297632	Yes	46014	-	43470-43571	-	41652-41753	10	0	10
MGV-GENOME-0297698	Yes	46031	-	19148-19234	-	19834-19920	17	0	17
MGV-GENOME-0297702	Yes	46032	+	41334-41450	+	41064-41180	15	14	1
MGV-GENOME-0297735	Yes	46038	+	41623-41747	+	40577-40701	22	18	1
MGV-GENOME-0297739	Yes	46040	-	44171-44286	-	35950-36065	28	0	27
MGV-GENOME-0297739	Yes	46040	-	44172-44302	-	44835-44965	24	0	23
MGV-GENOME-0297760	Yes	46045	+	33395-33519	+	32350-32474	17	17	0
MGV-GENOME-0339655	Yes	65265	+	39803-39913	+	38791-38901	11	11	0
MGV-GENOME-0339661	Yes	65267	+	55019-55134	+	54388-54503	13	13	0
MGV-GENOME-0339664	No	65271	+	34588-34706	+	34301-34419	13	12	1
MGV-GENOME-0376170	Yes	152786	+	127662-127775	+	127198-127311	19	18	1
MGV-GENOME-0373940	Yes	134151	+	130454-130565	+	129760-129871	16	16	0
MGV-GENOME-0373940	Yes	134151	+	130454-130565	+	133120-133231	16	16	0
MGV-GENOME-0302343	Yes	47333	+	29756-29874	+	29495-29613	16	16	0
MGV-GENOME-0302362	Yes	47336	-	11900-12028	-	3875-4003	18	0	17
MGV-GENOME-0302362	Yes	47336	-	11900-12030	-	12546-12676	16	0	15
MGV-GENOME-0302366	Yes	47337	+	38427-38522	+	40501-40596	17	16	0
MGV-GENOME-0302372	Yes	47338	-	7963-8064	-	6145-6246	21	0	21
MGV-GENOME-0302383	Yes	47341	-	6864-6964	-	5027-5127	15	0	15
MGV-GENOME-0302385	Yes	47341	-	8471-8566	-	6397-6492	15	0	14
MGV-GENOME-0302396	Yes	47345	+	41041-41153	+	40756-40868	11	11	0
MGV-GENOME-0302403	Yes	47348	-	5287-5403	-	5629-5745	15	0	14
MGV-GENOME-0325119	Yes	56673	-	32808-32895	-	33943-34030	15	0	15
MGV-GENOME-0325129	Yes	56679	-	22576-22651	-	23086-23161	13	0	12
MGV-GENOME-0325129	Yes	56679	-	22576-22650	-	23697-23771	11	0	10
MGV-GENOME-0299272	Yes	46426	+	38025-38138	+	37371-37484	8	8	0
MGV-GENOME-0299343	Yes	46447	+	37759-37854	+	39833-39928	14	14	0
MGV-GENOME-0299365	Yes	46453	-	82-210	-	1131-1259	20	0	19
MGV-GENOME-0299381	Yes	46457	+	21570-21665	+	23644-23739	14	14	0
MGV-GENOME-0299385	Yes	46458	+	37363-37458	+	39438-39533	18	18	0
MGV-GENOME-0299405	Yes	46462	+	34617-34728	+	33896-34007	12	12	0
MGV-GENOME-0315065	Yes	51933	+	46276-46404	+	45465-45593	15	15	0
MGV-GENOME-0315087	Yes	51943	-	22591-22725	-	23630-23764	8	0	8
MGV-GENOME-0315088	Yes	51943	+	46061-46182	+	48057-48178	20	19	1
MGV-GENOME-0374602	Yes	139887	-	35039-35165	-	35810-35936	23	0	20
MGV-GENOME-0346128	No	72107	+	41793-41911	+	41506-41624	16	15	1
MGV-GENOME-0346129	Yes	72110	+	41551-41674	+	41366-41489	14	13	0
MGV-GENOME-0346136	Yes	72118	+	57007-57117	+	56729-56839	24	22	2
MGV-GENOME-0346137	Yes	72120	+	42919-43010	+	42202-42293	12	11	1
MGV-GENOME-0346143	Yes	72132	-	26276-26386	-	27285-27395	9	0	9
MGV-GENOME-0346144	No	72134	+	37815-37933	+	37528-37646	22	20	2
MGV-GENOME-0346145	Yes	72136	-	17493-17610	-	18170-18287	11	0	11
MGV-GENOME-0346148	No	72139	+	41344-41462	+	41057-41175	16	15	1
MGV-GENOME-0224380	Yes	32289	-	14461-14589	-	15162-15290	12	1	11
MGV-GENOME-0224381	Yes	32289	+	24058-24160	+	26045-26147	15	15	0
MGV-GENOME-0224449	Yes	32302	+	27835-27960	+	27192-27317	20	19	1
MGV-GENOME-0224456	Yes	32303	-	6001-6106	-	6622-6727	14	0	14
MGV-GENOME-0224473	Yes	32306	-	2094-2196	-	104-206	14	0	14
MGV-GENOME-0224477	Yes	32307	-	7248-7351	-	7458-7561	15	0	15
MGV-GENOME-0224492	Yes	32310	-	23020-23149	-	23663-23792	20	1	19
MGV-GENOME-0224501	Yes	32312	+	23529-23637	+	25516-25624	18	17	0
MGV-GENOME-0224508	Yes	32313	+	25618-25721	+	25408-25511	16	16	0
MGV-GENOME-0224522	Yes	32316	-	11955-12057	-	9968-10070	19	0	17
MGV-GENOME-0224543	Yes	32319	-	7842-7971	-	8496-8625	7	0	7
MGV-GENOME-0224556	Yes	32321	-	7062-7187	-	7705-7830	18	0	18
MGV-GENOME-0224672	Yes	32340	+	6183-6310	+	5529-5656	13	12	0
MGV-GENOME-0224685	Yes	32344	-	8062-8164	-	6076-6178	15	1	13
MGV-GENOME-0224688	Yes	32345	-	6125-6227	-	4139-4241	14	1	13
MGV-GENOME-0224691	Yes	32345	-	4431-4561	-	5071-5201	14	0	13
MGV-GENOME-0321980	No	55167	+	39830-39925	+	39101-39196	12	11	0
MGV-GENOME-0322003	Yes	55180	-	6196-6315	-	6420-6539	17	1	16
MGV-GENOME-0322008	Yes	55183	-	4204-4319	-	4406-4521	12	1	11
MGV-GENOME-0322016	Yes	55185	+	50872-50987	+	50670-50785	16	15	1
MGV-GENOME-0206734	Yes	29182	+	24544-24673	+	23920-24049	16	15	1
MGV-GENOME-0271339	Yes	40546	+	37041-37140	+	36404-36503	14	14	0
MGV-GENOME-0271342	Yes	40547	-	3274-3373	-	3911-4010	24	0	24
MGV-GENOME-0271346	Yes	40547	-	3274-3373	-	3911-4010	11	0	11
MGV-GENOME-0271354	Yes	40549	-	8857-8949	-	9631-9723	18	0	18
MGV-GENOME-0236436	Yes	34602	+	29423-29518	+	28653-28748	11	11	0
MGV-GENOME-0236452	Yes	34604	+	27558-27685	+	26934-27061	10	10	0
MGV-GENOME-0236459	Yes	34605	+	28189-28326	+	27628-27765	19	14	2
MGV-GENOME-0236466	Yes	34606	+	27409-27538	+	26785-26914	19	19	0
MGV-GENOME-0372303	Yes	120497	-	38544-38670	-	39315-39441	16	0	13
MGV-GENOME-0372305	Yes	120501	+	32554-32672	+	32292-32410	17	17	0
MGV-GENOME-0372317	Yes	120569	+	58339-58451	+	57736-57848	8	8	0
MGV-GENOME-0372317	Yes	120569	+	84573-84691	+	84286-84404	22	20	2
MGV-GENOME-0372320	No	120586	+	38313-38431	+	38026-38144	16	15	1
MGV-GENOME-0249026	Yes	36583	-	6545-6682	-	7106-7243	18	2	13
MGV-GENOME-0249059	Yes	36588	-	6578-6707	-	7205-7334	18	0	18
MGV-GENOME-0249089	Yes	36594	-	7147-7276	-	7790-7919	17	1	16
MGV-GENOME-0249109	No	36598	+	19325-19438	+	19112-19225	13	13	0
MGV-GENOME-0247441	No	36318	+	32395-32541	+	32111-32257	15	14	0
MGV-GENOME-0247444	Yes	36318	-	6353-6477	-	7180-7304	14	1	13
MGV-GENOME-0247450	Yes	36319	-	3927-4021	-	1898-1992	10	0	10
MGV-GENOME-0247459	Yes	36321	-	5231-5345	-	5442-5556	14	2	10
MGV-GENOME-0247474	Yes	36323	+	13515-13620	+	15502-15607	15	15	0
MGV-GENOME-0373710	Yes	131959	-	25368-25496	-	26051-26179	12	0	12
MGV-GENOME-0373713	Yes	131977	+	70879-71018	+	70130-70269	21	17	1
MGV-GENOME-0373714	Yes	132011	+	122363-122488	+	121603-121728	21	21	0
MGV-GENOME-0373725	Yes	132119	+	75278-75404	+	74507-74633	18	15	0
MGV-GENOME-0372988	Yes	125784	+	80790-80918	+	80107-80235	12	12	0
MGV-GENOME-0372998	Yes	125875	-	4733-4858	-	5052-5177	8	0	8
MGV-GENOME-0372998	Yes	125875	-	41413-41529	-	41631-41747	25	0	25
MGV-GENOME-0373005	Yes	125939	+	75219-75345	+	74448-74574	23	19	1
MGV-GENOME-0234790	Yes	34267	-	2165-2294	-	2903-3032	10	1	9
MGV-GENOME-0234815	Yes	34273	-	6423-6551	-	7050-7178	8	0	8
MGV-GENOME-0234826	Yes	34276	+	7121-7226	+	9107-9212	18	17	1
MGV-GENOME-0268399	Yes	39976	+	33575-33674	+	32938-33037	9	9	0
MGV-GENOME-0268415	Yes	39980	-	3211-3310	-	3848-3947	9	0	9
MGV-GENOME-0268440	Yes	39983	-	5818-5936	-	6079-6197	14	0	14
MGV-GENOME-0314871	Yes	51841	-	2056-2168	-	2341-2453	16	0	16
MGV-GENOME-0314876	Yes	51843	-	4703-4789	-	5389-5475	14	0	14
MGV-GENOME-0314879	Yes	51846	-	5995-6103	-	4022-4130	20	0	20
MGV-GENOME-0314883	Yes	51848	-	5093-5203	-	5801-5911	14	0	13
MGV-GENOME-0314885	Yes	51849	+	41544-41614	+	40964-41034	10	9	1
MGV-GENOME-0314893	Yes	51853	-	9576-9693	-	10189-10306	21	0	21
MGV-GENOME-0314926	Yes	51863	-	4379-4498	-	5003-5122	13	0	13
MGV-GENOME-0280308	Yes	42290	-	2158-2291	-	2818-2951	12	0	12
MGV-GENOME-0280313	Yes	42293	+	20729-20850	+	22692-22813	14	14	0
MGV-GENOME-0280314	Yes	42293	+	19576-19709	+	18916-19049	21	21	0
MGV-GENOME-0215695	Yes	30784	+	22555-22657	+	24542-24644	14	13	0
MGV-GENOME-0215725	Yes	30790	-	8822-8924	-	6835-6937	15	0	15
MGV-GENOME-0215733	Yes	30791	+	22205-22307	+	24192-24294	7	7	0
MGV-GENOME-0375180	Yes	144666	-	95902-96013	-	96366-96477	15	1	12
MGV-GENOME-0371099	Yes	113255	+	65508-65640	+	64864-64996	20	20	0
MGV-GENOME-0371112	Yes	113313	-	37890-38016	-	38661-38787	15	0	12
MGV-GENOME-0321257	Yes	54792	+	46096-46210	+	45430-45544	15	13	2
MGV-GENOME-0321277	Yes	54802	+	48069-48188	+	47845-47964	17	15	1
MGV-GENOME-0321286	Yes	54810	+	46298-46413	+	46100-46215	18	18	0
MGV-GENOME-0321293	Yes	54815	+	44028-44158	+	43365-43495	28	27	0
MGV-GENOME-0321307	Yes	54822	+	45673-45803	+	45010-45140	21	19	1
MGV-GENOME-0365559	No	98745	+	31146-31234	+	30932-31020	18	18	0
MGV-GENOME-0365574	Yes	98757	-	34716-34811	-	34987-35082	16	0	16
MGV-GENOME-0365581	Yes	98770	+	1160-1255	+	889-984	16	16	0
MGV-GENOME-0365584	No	98774	-	93795-93883	-	94010-94098	18	0	18
MGV-GENOME-0365587	Yes	98777	+	51056-51193	+	50797-50934	13	13	0
MGV-GENOME-0343704	Yes	69366	+	39093-39203	+	38081-38191	8	8	0
MGV-GENOME-0343707	Yes	69372	+	46073-46197	+	45048-45172	18	18	0
MGV-GENOME-0343715	Yes	69384	-	24150-24260	-	25105-25215	12	0	11
MGV-GENOME-0343718	Yes	69387	+	48193-48309	+	47645-47761	18	18	0
MGV-GENOME-0343723	Yes	69393	+	38668-38755	+	37989-38076	13	13	0
MGV-GENOME-0343724	Yes	69396	+	50775-50889	+	50093-50207	14	13	0
MGV-GENOME-0343726	Yes	69404	+	54780-54896	+	54232-54348	11	11	0
MGV-GENOME-0343731	Yes	69410	-	12049-12157	-	12724-12832	13	0	13
MGV-GENOME-0310881	Yes	50217	+	46236-46352	+	45491-45607	15	15	0
MGV-GENOME-0310882	Yes	50217	+	47138-47264	+	49165-49291	15	11	1
MGV-GENOME-0310895	Yes	50220	+	46714-46827	+	46169-46282	15	15	0
MGV-GENOME-0310902	Yes	50223	+	42755-42898	+	42454-42597	12	10	0
MGV-GENOME-0310915	No	50227	-	27330-27471	-	27590-27731	13	1	12
MGV-GENOME-0246117	Yes	36111	+	25645-25772	+	24991-25118	14	12	2
MGV-GENOME-0246126	Yes	36113	-	3090-3211	-	3443-3564	12	0	12
MGV-GENOME-0291433	No	44608	-	4705-4831	-	5061-5187	10	0	10
MGV-GENOME-0291446	Yes	44612	-	1511-1623	-	1795-1907	8	0	8
MGV-GENOME-0291457	Yes	44613	-	19787-19908	-	17824-17945	15	0	15
MGV-GENOME-0291459	Yes	44614	-	11497-11618	-	11892-12013	21	1	20
MGV-GENOME-0324386	Yes	56313	+	51965-52080	+	51763-51878	16	15	1
MGV-GENOME-0364095	Yes	97117	-	12092-12181	-	13220-13309	16	0	16
MGV-GENOME-0353669	Yes	82500	-	61830-61906	-	62340-62416	14	0	11
MGV-GENOME-0353669	Yes	82500	+	62340-62416	+	61830-61906	14	12	0
MGV-GENOME-0353670	Yes	82500	-	4271-4398	-	4904-5031	13	0	13
MGV-GENOME-0353673	Yes	82502	+	72188-72316	+	71555-71683	17	13	2
MGV-GENOME-0353682	Yes	82512	-	8359-8488	-	9218-9347	15	0	14
MGV-GENOME-0353705	Yes	82556	+	63377-63479	+	62699-62801	13	13	0
MGV-GENOME-0375494	No	147048	+	53913-54016	+	53185-53288	15	15	0
MGV-GENOME-0375500	No	147088	+	6445-6548	+	5717-5820	17	17	0
MGV-GENOME-0352263	Yes	80346	+	51456-51558	+	51258-51360	15	12	1
MGV-GENOME-0352267	Yes	80349	+	76208-76336	+	75575-75703	16	16	0
MGV-GENOME-0352272	Yes	80361	-	27586-27714	-	28219-28347	13	1	12
MGV-GENOME-0293357	Yes	45016	+	36398-36517	+	36183-36302	21	19	0
MGV-GENOME-0293371	No	45019	+	7242-7303	+	10055-10116	20	15	1
MGV-GENOME-0293436	Yes	45033	+	41557-41669	+	41272-41384	13	13	0
MGV-GENOME-0293475	Yes	45042	-	20344-20456	-	15774-15886	13	1	12
MGV-GENOME-0293475	Yes	45042	-	20344-20456	-	20630-20742	16	0	16
MGV-GENOME-0293489	Yes	45044	+	39573-39702	+	38926-39055	13	13	0
MGV-GENOME-0293501	Yes	45048	-	8942-9068	-	9678-9804	22	1	21
MGV-GENOME-0266236	Yes	39554	-	8092-8200	-	8286-8394	14	0	14
MGV-GENOME-0350045	Yes	77492	-	8882-8959	-	9391-9468	12	0	10
MGV-GENOME-0327511	Yes	57775	-	4154-4269	-	4355-4470	19	1	17
MGV-GENOME-0327518	Yes	57778	+	50876-50991	+	50674-50789	17	16	1
MGV-GENOME-0327538	Yes	57788	-	6507-6623	-	7055-7171	17	0	16
MGV-GENOME-0327547	Yes	57794	-	6642-6737	-	7681-7776	14	0	14
MGV-GENOME-0327549	Yes	57794	-	7878-8031	-	8076-8229	26	1	24
MGV-GENOME-0327549	Yes	57794	-	7878-8031	-	8274-8427	26	1	24
MGV-GENOME-0327549	Yes	57794	-	7878-7993	-	8472-8587	19	0	19
MGV-GENOME-0327551	Yes	57795	+	45244-45338	+	45023-45117	16	16	0
MGV-GENOME-0325644	Yes	56921	+	48149-48264	+	47951-48066	24	24	0
MGV-GENOME-0325648	Yes	56924	+	48095-48210	+	47897-48012	20	20	0
MGV-GENOME-0325680	Yes	56938	+	9235-9308	+	8239-8312	10	10	0
MGV-GENOME-0325680	Yes	56938	+	9234-9308	+	8731-8805	11	10	0
MGV-GENOME-0325764	Yes	56978	+	50787-50902	+	50585-50700	16	15	1
MGV-GENOME-0268843	Yes	40055	-	26832-26942	-	27553-27663	8	0	8
MGV-GENOME-0266070	Yes	39521	-	11766-11895	-	12524-12653	15	1	13
MGV-GENOME-0330263	Yes	59190	-	26484-26594	-	27496-27606	8	0	8
MGV-GENOME-0366655	Yes	100216	+	3527-3622	+	3281-3376	22	22	0
MGV-GENOME-0292480	Yes	44839	-	3428-3539	-	3662-3773	24	0	24
MGV-GENOME-0292483	Yes	44840	+	40423-40539	+	40207-40323	16	16	0
MGV-GENOME-0292488	No	44841	-	11664-11783	-	12057-12176	7	0	7
MGV-GENOME-0292499	Yes	44844	+	24416-24525	+	24153-24262	16	13	3
MGV-GENOME-0292500	Yes	44844	-	7410-7505	-	5336-5431	15	0	15
MGV-GENOME-0292502	Yes	44844	-	8490-8585	-	6416-6511	16	0	16
MGV-GENOME-0292510	Yes	44846	+	40952-41042	+	40273-40363	17	17	0
MGV-GENOME-0347418	Yes	73824	-	17230-17366	-	15134-15270	19	0	18
MGV-GENOME-0347432	Yes	73840	+	57414-57524	+	57199-57309	18	18	0
MGV-GENOME-0347434	Yes	73845	-	7878-7993	-	8076-8191	20	0	19
MGV-GENOME-0347443	Yes	73850	+	35548-35658	+	34564-34674	15	14	1
MGV-GENOME-0347453	Yes	73873	+	59227-59356	+	58970-59099	22	22	0
MGV-GENOME-0347458	Yes	73878	-	7949-8060	-	8258-8369	8	0	8
MGV-GENOME-0347465	Yes	73887	-	7949-8060	-	8258-8369	8	0	8
MGV-GENOME-0233539	Yes	34016	+	26940-27068	+	26296-26424	13	13	0
MGV-GENOME-0233579	Yes	34022	-	6228-6357	-	6462-6591	14	0	14
MGV-GENOME-0233642	Yes	34035	+	25579-25680	+	27566-27667	10	10	0
MGV-GENOME-0233666	Yes	34038	-	8042-8144	-	6054-6156	17	0	17
MGV-GENOME-0335845	Yes	62393	-	2319-2429	-	2537-2647	17	1	15
MGV-GENOME-0335854	Yes	62401	-	4676-4777	-	2858-2959	12	1	11
MGV-GENOME-0335857	Yes	62405	+	51518-51634	+	51302-51418	13	13	0
MGV-GENOME-0335858	Yes	62406	+	40046-40156	+	39092-39202	10	10	0
MGV-GENOME-0335861	Yes	62407	+	36176-36293	+	35614-35731	15	15	0
MGV-GENOME-0334438	Yes	61533	-	14584-14710	-	12555-12681	21	0	19
MGV-GENOME-0334442	No	61536	+	50541-50683	+	50249-50391	21	20	1
MGV-GENOME-0334470	Yes	61548	-	1374-1463	-	2542-2631	13	0	13
MGV-GENOME-0334511	Yes	61577	+	27935-28068	+	27701-27834	32	31	1
MGV-GENOME-0334524	Yes	61585	+	28256-28380	+	28007-28131	28	28	0
MGV-GENOME-0334530	Yes	61587	-	30203-30336	-	30437-30570	32	1	31
MGV-GENOME-0282288	Yes	42694	-	4978-5106	-	5717-5845	11	0	11
MGV-GENOME-0282302	No	42697	+	33083-33208	+	32425-32550	16	16	0
MGV-GENOME-0282312	Yes	42699	-	8529-8630	-	6711-6812	18	0	18
MGV-GENOME-0298689	Yes	46272	-	1226-1329	-	1839-1942	10	0	10
MGV-GENOME-0298692	Yes	46273	+	34808-34922	+	34486-34600	9	9	0
MGV-GENOME-0298696	Yes	46274	-	8279-8374	-	6205-6300	18	0	18
MGV-GENOME-0298719	Yes	46283	-	45557-45672	-	37333-37448	17	0	16
MGV-GENOME-0298723	Yes	46284	-	5604-5733	-	6251-6380	19	0	19
MGV-GENOME-0298729	Yes	46286	+	41456-41542	+	40770-40856	19	19	0
MGV-GENOME-0356006	No	85283	-	40261-40406	-	40627-40772	16	0	16
MGV-GENOME-0222356	Yes	31959	+	25179-25305	+	24525-24651	17	17	0
MGV-GENOME-0355124	Yes	84414	+	51731-51841	+	50776-50886	9	9	0
MGV-GENOME-0355132	Yes	84424	+	50729-50843	+	50529-50643	12	10	2
MGV-GENOME-0355165	No	84460	-	29609-29727	-	29896-30014	20	1	19
MGV-GENOME-0346649	No	72766	-	29904-30022	-	30191-30309	8	1	7
MGV-GENOME-0376454	Yes	155280	+	48049-48139	+	47588-47678	13	11	2
MGV-GENOME-0376457	Yes	155329	-	47660-47771	-	48124-48235	17	1	12
MGV-GENOME-0376457	Yes	155329	+	48124-48235	+	47660-47771	17	14	1
MGV-GENOME-0376458	Yes	155336	+	130279-130390	+	129815-129926	17	14	1
MGV-GENOME-0320797	Yes	54563	+	50363-50477	+	49681-49795	16	15	0
MGV-GENOME-0320798	Yes	54563	+	51206-51321	+	51004-51119	15	14	1
MGV-GENOME-0224298	Yes	32273	+	23673-23775	+	25660-25762	14	12	2
MGV-GENOME-0224308	Yes	32275	-	19424-19526	-	17434-17536	16	0	16
MGV-GENOME-0224331	Yes	32280	-	8432-8534	-	6445-6547	11	0	11
MGV-GENOME-0337124	Yes	63338	-	4340-4454	-	4540-4654	16	1	15
MGV-GENOME-0337140	Yes	63356	+	43918-44044	+	43207-43333	20	20	0
MGV-GENOME-0337141	Yes	63356	-	7496-7612	-	7838-7954	13	0	12
MGV-GENOME-0337142	Yes	63358	+	54075-54166	+	52941-53032	14	13	0
MGV-GENOME-0337144	Yes	63359	+	58415-58504	+	57287-57376	17	17	0
MGV-GENOME-0337149	Yes	63363	+	39394-39548	+	39135-39289	19	17	0
MGV-GENOME-0337150	No	63364	+	50137-50252	+	49937-50052	19	18	1
MGV-GENOME-0337153	Yes	63367	-	22514-22627	-	23238-23351	13	0	13
MGV-GENOME-0337162	Yes	63374	+	55005-55115	+	54790-54900	12	12	0
MGV-GENOME-0337163	No	63376	+	42230-42344	+	41935-42049	15	14	0
MGV-GENOME-0337164	Yes	63377	+	43615-43733	+	42908-43026	24	20	1
MGV-GENOME-0334806	Yes	61744	+	50581-50702	+	52577-52698	13	13	0
MGV-GENOME-0334814	Yes	61747	+	39560-39655	+	41634-41729	12	12	0
MGV-GENOME-0334816	Yes	61748	+	49886-50005	+	49662-49781	19	18	1
MGV-GENOME-0334844	Yes	61761	-	2936-3023	-	4105-4192	19	0	18
MGV-GENOME-0334848	Yes	61764	-	4321-4436	-	4522-4637	17	1	16
MGV-GENOME-0334857	No	61766	-	8828-8942	-	9123-9237	15	0	14
MGV-GENOME-0300425	Yes	46742	+	42348-42478	+	41685-41815	23	22	0
MGV-GENOME-0300439	Yes	46747	-	35343-35459	-	25460-25576	17	0	16
MGV-GENOME-0300439	Yes	46747	-	35343-35474	-	35999-36130	18	0	17
MGV-GENOME-0300441	Yes	46748	+	3822-3917	+	5896-5991	14	13	0
MGV-GENOME-0300461	Yes	46752	-	11470-11583	-	1667-1780	16	0	16
MGV-GENOME-0300461	Yes	46752	-	11470-11583	-	12059-12172	11	0	11
MGV-GENOME-0300534	Yes	46773	-	6009-6138	-	7057-7186	19	0	19
MGV-GENOME-0300538	Yes	46773	-	21622-21717	-	19548-19643	12	0	12
MGV-GENOME-0302373	Yes	47338	+	39652-39782	+	39006-39136	17	16	0
MGV-GENOME-0302373	Yes	47338	+	39654-39728	+	47264-47338	9	9	0
MGV-GENOME-0273437	Yes	40941	-	20418-20539	-	18455-18576	16	1	15
MGV-GENOME-0377221	Yes	163501	-	160900-161051	-	161227-161378	25	2	21
MGV-GENOME-0324622	Yes	56439	-	17660-17811	-	17925-18076	17	0	17
MGV-GENOME-0324624	Yes	56440	+	46606-46719	+	46061-46174	22	22	0
MGV-GENOME-0324625	Yes	56440	-	6160-6276	-	6903-7019	16	0	16
MGV-GENOME-0324630	Yes	56442	-	8686-8794	-	6694-6802	19	0	18
MGV-GENOME-0324637	Yes	56445	-	7515-7630	-	7713-7828	19	0	19
MGV-GENOME-0324643	Yes	56447	+	36649-36756	+	36382-36489	20	20	0
MGV-GENOME-0324648	Yes	56449	+	46365-46504	+	45993-46132	11	11	0
MGV-GENOME-0378616	Yes	183001	+	23207-23309	+	22995-23097	23	22	1
MGV-GENOME-0261739	Yes	38761	+	3420-3534	+	3209-3323	19	16	2
MGV-GENOME-0261754	Yes	38764	+	30818-30932	+	30607-30721	18	15	2
MGV-GENOME-0328330	Yes	58182	-	10264-10398	-	11303-11437	15	0	15
MGV-GENOME-0337389	Yes	63531	+	45741-45869	+	47806-47934	17	16	0
MGV-GENOME-0337390	No	63531	-	4351-4500	-	4646-4795	14	0	14
MGV-GENOME-0369999	Yes	108286	-	24144-24247	-	24734-24837	12	0	12
MGV-GENOME-0369999	Yes	108286	-	86522-86638	-	87171-87287	9	0	9
MGV-GENOME-0358618	Yes	88425	+	9996-10116	+	9713-9833	25	22	0
MGV-GENOME-0358628	Yes	88455	+	21399-21503	+	21192-21296	12	12	0
MGV-GENOME-0358634	No	88467	+	34769-34869	+	34568-34668	20	19	1
MGV-GENOME-0364892	Yes	98026	-	96269-96364	-	96540-96635	26	0	24
MGV-GENOME-0364893	Yes	98031	+	335-430	+	64-159	21	21	0
MGV-GENOME-0360326	No	91436	-	21164-21226	-	18107-18169	24	5	17
MGV-GENOME-0360387	Yes	91526	-	21110-21214	-	21317-21421	16	0	16
MGV-GENOME-0354849	No	84120	-	49643-49792	-	49993-50142	16	3	13
MGV-GENOME-0354858	Yes	84133	-	12961-13065	-	13168-13272	13	0	13
MGV-GENOME-0274053	Yes	41046	-	9165-9272	-	9433-9540	21	0	21
[truncated: 24,479 more rows]

## Sheet: S7
Pfam identifier	Pfam info	percent of DGR targets with annotation	percent of non-DGR targets with annotation	Chi-square pvalue	Fold Change (log2)
PF03781.15	Sulfatase-modifying factor enzyme 1	0.0466385	9.56607e-05	0	6.18937
PF07523.11	Bacterial Ig-like domain (group 3)	0.017585	4.67595e-05	0	5.92978
PF07668.10	M penetrans paralogue family 1	0.00069506	1.9037e-06	0	5.9002
PF07603.10	Protein of unknown function (DUF1566)	0.0176545	5.14593e-05	0	5.83796
PF08757.10	CotH kinase protein	0.0185581	0.000206551	0	4.49811
PF13385.5	Concanavalin A-like lectin/glucanases superfamily	0.0164555	0.000303996	0	3.9914
PF12571.7	Phage tail-collar fibre protein	0.0182106	0.000377943	0	3.87501
PF00041.20	Fibronectin type III domain	0.00514344	0.000139862	0	3.60482
PF11839.7	Alanine-zipper, major outer membrane lipoprotein	0.0022937	0.000148964	0	2.73421
None	Genes lacking a Pfam domain	0.819927	0.734945	0	0.10942
PF10651.8	Domain of unknown function (DUF2479)	0.00241533	0.000326603	9.10029e-164	2.00085
PF01381.21	Helix-turn-helix	0.00034753	0.00737486	3.39125e-86	-3.05498
PF01391.17	Collagen triple helix repeat (20 copies)	0.00337104	0.000904315	1.24979e-84	1.3158
PF07926.11	TPR/MLP1/MLP2-like protein	3.4753e-05	0	2.82487e-73	Inf
PF07921.11	Fibritin C-terminal region	0.0002954	1.39208e-05	2.55077e-64	3.05495
PF00589.21	Phage integrase family	0.000364906	0.00476394	8.44304e-53	-2.56919
PF00078.26	Reverse transcriptase (RNA-dependent DNA polymerase)	0.00766303	0.00401715	5.13087e-43	0.645835
PF05133.13	Phage portal protein, SPP1 Gp6-like	0.000191141	0.00361125	2.2654e-42	-2.9388
PF10145.8	Phage-related minor tail protein	0.000625554	0.00424821	1.62796e-40	-1.91562
PF00145.16	C-5 cytosine-specific DNA methylase	0.000173765	0.00311688	1.49214e-36	-2.88689
PF00436.24	Single-strand binding protein family	0.000104259	0.00289564	1.97369e-35	-3.32408
PF02195.17	ParB-like nuclease domain	3.4753e-05	0.00274662	2.9565e-35	-4.36986
PF00574.22	Clp protease	6.9506e-05	0.00269361	9.9807e-34	-3.65722
PF01427.16	D-ala-D-ala dipeptidase	6.9506e-05	1.18981e-06	5.40145e-33	4.06762
PF04860.11	Phage portal protein	0.000104259	0.00269498	6.74425e-33	-3.25227
PF01555.17	DNA methylase	5.21295e-05	0.00251663	6.43375e-32	-3.87694
PF04233.13	Phage Mu protein F like protein	0.000191141	0.00273793	2.27514e-31	-2.66194
PF05065.12	Phage capsid family	0.000173765	0.00264346	1.3744e-30	-2.72214
PF03354.14	Phage Terminase	3.4753e-05	0.00216504	6.67116e-28	-4.13193
PF00149.27	Calcineurin-like phosphoesterase	0.000173765	0.00226581	7.77675e-26	-2.56799
PF04883.11	Bacteriophage HK97-gp10, putative tail-component	5.21295e-05	0.00200269	2.02352e-25	-3.64851
PF00692.18	dUTPase	5.21295e-05	0.00198466	3.42042e-25	-3.63947
PF13392.5	HNH endonuclease	5.21295e-05	0.00198109	3.7951e-25	-3.63767
PF03796.14	DnaB-like helicase C terminal domain	0.000156388	0.00216807	5.19297e-25	-2.62925
PF03237.14	Terminase-like family	5.21295e-05	0.00197003	5.23807e-25	-3.63207
PF01844.22	HNH endonuclease	0	0.00185711	7.11653e-25	#NAME?
PF04466.12	Phage terminase large subunit	5.21295e-05	0.00194034	1.24348e-24	-3.61689
PF00239.20	Resolvase, N terminal domain	5.21295e-05	0.00183998	2.31298e-23	-3.56378
PF04586.16	Caudovirus prohead serine protease	3.4753e-05	0.00174152	1.52355e-22	-3.91425
PF01510.24	N-acetylmuramoyl-L-alanine amidase	0.000451789	0.00239919	2.03371e-21	-1.66967
PF03864.14	Phage major capsid protein E	5.21295e-05	0.00161915	1.44134e-20	-3.43593
PF13479.5	AAA domain	0	0.00134633	2.11208e-18	#NAME?
PF01507.18	Phosphoadenosine phosphosulfate reductase family	3.4753e-05	0.00138791	4.60036e-18	-3.68729
PF13149.5	Fimbrillin-like	0.000173765	1.63599e-05	4.61008e-18	2.36287
PF06074.11	Protein of unknown function (DUF935)	3.4753e-05	0.00138488	5.02649e-18	-3.6851
PF08774.10	VRR-NUC domain	0	0.00131272	5.63986e-18	#NAME?
PF13443.5	Cro/C1-type HTH DNA-binding domain	8.68825e-05	0.00145436	1.20375e-17	-2.81777
PF02368.17	Bacterial Ig-like domain (group 2)	0.00144225	0.000576998	1.59232e-17	0.91612
PF06525.10	Sulfocyanin (SoxE) domain	1.73765e-05	0	1.65093e-17	Inf
PF05135.12	Phage gp6-like head-tail connector protein	1.73765e-05	0.00129778	2.37843e-17	-4.3133
PF02511.14	Thymidylate synthase complementing protein	6.9506e-05	0.00137726	4.38149e-17	-2.98644
PF09643.9	YopX protein	3.4753e-05	0.00128975	8.08908e-17	-3.61394
PF12728.6	Helix-turn-helix domain	1.73765e-05	0.00124537	1.10076e-16	-4.27207
PF03592.15	Terminase small subunit	3.4753e-05	0.00126822	1.51769e-16	-3.5971
PF03374.13	Phage antirepressor protein KilAC domain	5.21295e-05	0.00130058	1.56482e-16	-3.21684
PF03837.13	RecT family	0.000139012	0.00145466	1.95226e-16	-2.34797
PF04865.13	Baseplate J-like protein	0.000556048	0.00213606	3.32426e-16	-1.34587
PF00476.19	DNA polymerase family A	0	0.00113383	1.05561e-15	#NAME?
PF00176.22	SNF2 family N-terminal domain	6.9506e-05	0.00124389	2.14176e-15	-2.88458
PF05709.10	Phage tail protein	0.000243271	0.00150475	9.11265e-15	-1.82221
PF05521.10	Phage head-tail joining protein	0	0.00103496	1.91075e-14	#NAME?
PF06810.10	Phage minor structural protein GP20	1.73765e-05	0.00105215	3.14583e-14	-4.10347
PF06152.10	Phage minor capsid protein 2	0	0.00100985	3.9884e-14	#NAME?
PF04448.11	Protein of unknown function (DUF551)	5.21295e-05	0.00109903	5.64542e-14	-3.04845
PF00717.22	Peptidase S24-like	1.73765e-05	0.00102068	7.91168e-14	-4.0731
PF00216.20	Bacterial DNA-binding protein	1.73765e-05	0.00101526	9.27228e-14	-4.06779
PF05866.10	Endodeoxyribonuclease RusA	1.73765e-05	0.00100462	1.26697e-13	-4.05724
PF13102.5	Phage integrase SAM-like domain	0.000104259	0.00115495	1.86293e-13	-2.40493
PF02498.16	BRO family, N-terminal domain	1.73765e-05	0.000989386	1.98017e-13	-4.04197
PF01695.16	IstB-like ATP binding protein	0	0.000936796	3.39997e-13	#NAME?
PF11753.7	Protein of unknwon function (DUF3310)	0	0.000922221	5.21537e-13	#NAME?
PF06854.10	Bacteriophage Gp15 protein	0	0.000906575	8.25656e-13	#NAME?
PF01476.19	LysM domain	0.000156388	0.0011352	4.86775e-12	-1.98222
PF14359.5	Domain of unknown function (DUF4406)	1.73765e-05	0.000874153	5.82947e-12	-3.91814
PF13597.5	Anaerobic ribonucleoside-triphosphate reductase	6.9506e-05	0.000957856	9.06537e-12	-2.62328
PF05869.10	DNA N-6-adenine-methyltransferase (Dam)	3.4753e-05	0.00089206	9.20512e-12	-3.24527
PF05105.11	Bacteriophage holin family	0.000660307	0.00190483	1.08245e-11	-1.05944
PF13936.5	Helix-turn-helix domain	0.000191141	0.00116536	1.14566e-11	-1.80777
PF13476.5	AAA domain	6.9506e-05	0.000945304	1.30829e-11	-2.61009
PF00196.18	Bacterial regulatory proteins, luxR family	1.73765e-05	0.000825668	2.42445e-11	-3.86107
PF04404.11	ERF superfamily	0	0.000790866	2.47844e-11	#NAME?
PF13614.5	AAA domain	0	0.000780574	3.35557e-11	#NAME?
PF00929.23	Exonuclease	3.4753e-05	0.000838102	4.48854e-11	-3.18287
PF04851.14	Type III restriction enzyme, res subunit	5.21295e-05	0.000869513	4.67222e-11	-2.8142
PF05119.11	Phage terminase, small subunit	0	0.000767427	4.94213e-11	#NAME?
PF06356.10	Protein of unknown function (DUF1064)	0	0.000765226	5.27316e-11	#NAME?
PF07733.11	Bacterial DNA polymerase III alpha subunit	0.000208518	0.00113835	5.71684e-11	-1.69731
PF01145.24	SPFH domain / Band 7 family	0	0.000759396	6.26118e-11	#NAME?
PF00303.18	Thymidylate synthase	6.9506e-05	0.000889323	6.72085e-11	-2.54905
PF00271.30	Helicase conserved C-terminal domain	0.000208518	0.00113014	7.21731e-11	-1.69007
PF02384.15	N-6 DNA Methylase	0	0.000753625	7.42149e-11	#NAME?
PF01183.19	Glycosyl hydrolases family 25	0.000278024	0.00124079	8.0883e-11	-1.4958
PF07030.11	Protein of unknown function (DUF1320)	1.73765e-05	0.000777005	1.01516e-10	-3.80033
PF02452.16	PemK-like, MazF-like toxin of type II toxin-antitoxin system	1.73765e-05	0.000776053	1.04401e-10	-3.7991
PF13884.5	Chaperone of endosialidase	5.21295e-05	0.000823884	1.78081e-10	-2.7603
PF06067.10	Domain of unknown function (DUF932)	0	0.000720787	1.95383e-10	#NAME?
PF11195.7	Protein of unknown function (DUF2829)	0	0.000710138	2.67483e-10	#NAME?
PF01541.23	GIY-YIG catalytic domain	1.73765e-05	0.000736254	3.37215e-10	-3.74646
PF05352.11	Phage Connector (GP10)	1.73765e-05	0.000734053	3.5982e-10	-3.74346
PF05565.10	Siphovirus Gp157	0	0.000698537	3.76657e-10	#NAME?
PF12957.6	Domain of unknown function (DUF3846)	0	0.000695325	4.14115e-10	#NAME?
PF05894.11	Podovirus DNA encapsidation protein (Gp16)	0	0.000690327	4.7993e-10	#NAME?
PF10926.7	Protein of unknown function (DUF2800)	0	0.000678132	6.87939e-10	#NAME?
PF13401.5	AAA domain	0	0.000678013	6.9036e-10	#NAME?
PF12844.6	Helix-turn-helix domain	6.9506e-05	0.000808059	7.24042e-10	-2.45322
PF13384.5	Homeodomain-like domain	1.73765e-05	0.000704367	8.63532e-10	-3.70218
PF06605.10	Prophage endopeptidase tail	0.0002954	0.00117958	9.60091e-10	-1.38458
PF05069.12	Phage virion morphogenesis family	0	0.000660999	1.14115e-09	#NAME?
PF12684.6	PDDEXK-like domain of unknown function (DUF3799)	3.4753e-05	0.0007262	1.20632e-09	-3.03956
PF04542.13	Sigma-70 region 2	6.9506e-05	0.000790152	1.22278e-09	-2.43081
PF12705.6	PD-(D/E)XK nuclease superfamily	3.4753e-05	0.000725129	1.24497e-09	-3.03808
PF05876.11	Phage terminase large subunit (GpA)	1.73765e-05	0.000686104	1.48031e-09	-3.67591
PF09588.9	YqaJ-like viral recombinase domain	1.73765e-05	0.000684497	1.55219e-09	-3.67357
PF07486.11	Cell Wall Hydrolase	0	0.000646542	1.74941e-09	#NAME?
PF11504.7	Colicin Ia	1.73765e-05	5.94905e-08	2.22617e-09	5.67706
PF04055.20	Radical SAM superfamily	5.21295e-05	0.000737384	2.25615e-09	-2.64938
PF07463.10	NUMOD4 motif	0	0.000637738	2.26959e-09	#NAME?
PF11114.7	Minor capsid protein	1.73765e-05	0.000671112	2.30459e-09	-3.65382
PF14902.5	Domain of unknown function (DUF4494)	1.73765e-05	0.000668494	2.48983e-09	-3.64991
PF05136.12	Phage portal protein, lambda family	0	0.000627327	3.08801e-09	#NAME?
PF00154.20	recA bacterial DNA recombination protein	0	0.000620367	3.79417e-09	#NAME?
PF01464.19	Transglycosylase SLT domain	6.9506e-05	0.000744999	4.58569e-09	-2.37197
PF03175.12	DNA polymerase type B, organellar and viral	1.73765e-05	0.00063161	7.40636e-09	-3.59315
PF00004.28	ATPase family associated with various cellular activities (AAA)	5.21295e-05	0.000696574	7.48608e-09	-2.59244
PF01807.19	CHC2 zinc finger	1.73765e-05	0.000626197	8.69254e-09	-3.58455
PF14386.5	Domain of unknown function (DUF4417)	0	0.000590919	9.07376e-09	#NAME?
PF13004.6	Putative binding domain, N-terminal	0	0.000568729	1.75165e-08	#NAME?
PF01624.19	MutS domain I	1.73765e-05	0.000592168	2.38017e-08	-3.52867
PF04985.13	Phage tail tube protein FII	0	0.000557128	2.47118e-08	#NAME?
PF04984.13	Phage tail sheath protein subtilisin-like domain	1.73765e-05	0.000587766	2.71174e-08	-3.52121
PF09393.9	Phage tail tube protein	1.73765e-05	0.000585684	2.8843e-08	-3.51766
PF14297.5	Domain of unknown function (DUF4373)	1.73765e-05	0.000566766	5.05344e-08	-3.48483
PF03819.16	MazG nucleotide pyrophosphohydrolase domain	8.68825e-05	0.000688602	5.89916e-08	-2.07011
PF13155.5	Toprim-like	5.21295e-05	0.000622449	6.63001e-08	-2.47993
PF14594.5	Siphovirus ReqiPepy6 Gp37-like protein	0.000139012	0.000771532	7.12741e-08	-1.71382
PF08890.10	Phage XkdN-like tail assembly chaperone protein, TAC	3.4753e-05	0.0005861	7.53276e-08	-2.82522
PF08706.10	D5 N terminal like	5.21295e-05	0.000616262	7.95525e-08	-2.46994
PF13560.5	Helix-turn-helix domain	1.73765e-05	0.000546241	9.29088e-08	-3.44794
PF02086.14	D12 class N6 adenine-specific DNA methyltransferase	0.000208518	0.000860708	1.42719e-07	-1.41773
PF06199.10	Phage tail tube protein	1.73765e-05	0.000531726	1.42977e-07	-3.42101
PF06114.12	IrrE N-terminal-like domain	0	0.000494663	1.58208e-07	#NAME?
PF09682.9	Bacteriophage holin of superfamily 6 (Holin_LLH)	0	0.000493414	1.64204e-07	#NAME?
PF14354.5	Restriction alleviation protein Lar	0	0.000479969	2.45094e-07	#NAME?
PF10881.7	Protein of unknown function (DUF2726)	0.000121635	1.8799e-05	2.59404e-07	1.86723
PF11363.7	Protein of unknown function (DUF3164)	0	0.000472116	3.09743e-07	#NAME?
PF05489.11	Phage Tail Protein X	1.73765e-05	0.000491213	4.77038e-07	-3.34176
PF11863.7	Protein of unknown function (DUF3383)	3.4753e-05	0.000520661	5.23223e-07	-2.70683
PF00075.23	RNase H	1.73765e-05	0.00048449	5.8278e-07	-3.32798
PF07083.10	Protein of unknown function (DUF1351)	3.4753e-05	0.000514057	6.36444e-07	-2.69407
PF02739.15	5'-3' exonuclease, N-terminal resolvase-like domain	0	0.000445524	6.85023e-07	#NAME?
PF16079.4	Phage holin family Hol44, in holin superfamily V	5.21295e-05	0.000542494	7.00221e-07	-2.34245
PF07374.10	Protein of unknown function (DUF1492)	3.4753e-05	0.000510428	7.088e-07	-2.68698
PF14284.5	PcfJ-like protein	0	0.000444275	7.11075e-07	#NAME?
PF04965.13	Gene 25-like lysozyme	3.4753e-05	0.00050793	7.63355e-07	-2.68208
PF11133.7	Head fiber protein	0	0.000438921	8.34464e-07	#NAME?
PF12706.6	Beta-lactamase superfamily domain	0	0.000434161	9.6206e-07	#NAME?
PF14265.5	Domain of unknown function (DUF4355)	1.73765e-05	0.000465929	1.0134e-06	-3.28892
PF16677.4	DNA-packaging protein gp3	3.4753e-05	0.000497578	1.03796e-06	-2.66149
PF04266.13	ASCH domain	1.73765e-05	0.000462122	1.13529e-06	-3.28071
PF03838.13	Recombination protein U	0	0.000424346	1.29041e-06	#NAME?
PF06056.11	Putative ATPase subunit of terminase (gpP-like)	0	0.000422501	1.36364e-06	#NAME?
PF08291.10	Peptidase M15	0.000208518	0.000773019	1.62606e-06	-1.31028
PF00877.18	NlpC/P60 family	1.73765e-05	0.000441717	2.08778e-06	-3.23555
PF10844.7	Protein of unknown function (DUF2577)	1.73765e-05	0.000438266	2.31453e-06	-3.22771
PF10109.8	Phage tail assembly chaperone proteins, E, or 41 or 14	0	0.000400906	2.60424e-06	#NAME?
PF13304.5	AAA domain, putative AbiEii toxin, Type IV TA system	0	0.000393648	3.23772e-06	#NAME?
PF01385.18	Probable transposase	0	0.000389365	3.68192e-06	#NAME?
PF10934.7	Protein of unknown function (DUF2634)	0.000191141	0.000715016	3.81493e-06	-1.31929
PF07927.11	HicA toxin of bacterial toxin-antitoxin,	1.73765e-05	0.000413459	4.86149e-06	-3.16944
PF13730.5	Helix-turn-helix domain	0	0.00037241	6.12815e-06	#NAME?
PF01068.20	ATP dependent DNA ligase domain	0.000104259	0.000557842	6.23427e-06	-1.6772
PF11417.7	Loader and inhibitor of phage G40P	0	0.000365747	7.48836e-06	#NAME?
PF10991.7	Protein of unknown function (DUF2815)	0	0.000360155	8.86141e-06	#NAME?
PF16838.4	Caudoviral major tail protein N-terminus	0	0.000358965	9.18471e-06	#NAME?
PF00166.20	Chaperonin 10 Kd subunit	0	0.00035605	1.00277e-05	#NAME?
PF13262.5	Protein of unknown function (DUF4054)	0	0.000355396	1.02274e-05	#NAME?
PF06841.11	T4-like virus tail tube protein gp19	0	0.000354087	1.06388e-05	#NAME?
PF10076.8	Uncharacterised protein conserved in bacteria (DUF2313)	0.000156388	0.000623044	1.07941e-05	-1.38227
PF14207.5	DpnD/PcfM-like protein	5.21295e-05	0.000449094	1.10723e-05	-2.1535
PF09979.8	Uncharacterized protein conserved in bacteria (DUF2213)	0	0.000352303	1.12268e-05	#NAME?
PF06381.10	Protein of unknown function (DUF1073)	0	0.00034915	1.23464e-05	#NAME?
PF05272.10	Virulence-associated protein E	1.73765e-05	0.000379073	1.36358e-05	-3.08261
PF10668.8	Phage terminase small subunit	0	0.000345402	1.3824e-05	#NAME?
PF00753.26	Metallo-beta-lactamase superfamily	1.73765e-05	0.00037824	1.39813e-05	-3.08041
PF13521.5	AAA domain	0	0.000344747	1.40996e-05	#NAME?
PF00005.26	ABC transporter	3.4753e-05	0.000406736	1.55137e-05	-2.4599
PF11681.7	Protein of unknown function (DUF3277)	0	0.00033392	1.95514e-05	#NAME?
PF01966.21	HD domain	3.4753e-05	0.000394838	2.21344e-05	-2.43021
PF08281.11	Sigma-70, region 4	5.21295e-05	0.000423989	2.32911e-05	-2.09598
PF11041.7	Protein of unknown function (DUF2612)	5.21295e-05	0.000421728	2.49049e-05	-2.09063
PF05895.11	Siphovirus protein of unknown function (DUF859)	0	0.000323152	2.7075e-05	#NAME?
PF13604.5	AAA domain	0.0002954	0.000797351	2.79794e-05	-0.992963
PF00801.19	PKD domain	0	0.000320297	2.95188e-05	#NAME?
PF09950.8	Uncharacterized protein conserved in bacteria (DUF2184)	1.73765e-05	0.000353254	2.96497e-05	-3.01207
PF08961.9	Nuclear receptor-binding factor 2, autophagy regulator	1.73765e-05	1.78471e-07	3.04258e-05	4.57845
PF13671.5	AAA domain	0	0.000319166	3.05464e-05	#NAME?
PF10902.7	WYL_2, Sm-like SH3 beta-barrel fold	0	0.000318869	3.08227e-05	#NAME?
PF01551.21	Peptidase family M23	3.4753e-05	0.000383416	3.11442e-05	-2.40086
PF01343.17	Peptidase family S49	0	0.000315954	3.36673e-05	#NAME?
PF06725.10	3D domain	0	0.000314705	3.49658e-05	#NAME?
PF11367.7	Protein of unknown function (DUF3168)	0	0.00031179	3.81948e-05	#NAME?
PF06995.10	Phage P2 GpU	6.9506e-05	0.000431901	4.45877e-05	-1.82678
PF17289.1	Terminase RNaseH-like domain	1.73765e-05	0.000338977	4.56032e-05	-2.97081
PF13707.5	RloB-like protein	0	0.000305186	4.66623e-05	#NAME?
PF13619.5	KTSC domain	0	0.000304115	4.82032e-05	#NAME?
PF16945.4	Putative lactococcus lactis phage r1t holin	0	0.000303163	4.96159e-05	#NAME?
PF07282.10	Putative transposase DNA-binding domain	3.4753e-05	0.000366402	5.18262e-05	-2.35546
PF05257.15	CHAP domain	0.000121635	0.000510964	5.37557e-05	-1.43527
PF13876.5	Phage protein (N4 Gp49/phage Sf6 gene 66) family	0	0.000298047	5.79536e-05	#NAME?
PF05766.11	Bacteriophage Lambda NinG protein	0	0.000296798	6.01952e-05	#NAME?
PF09669.9	Phage regulatory protein Rha (Phage_pRha)	0.000191141	0.000613466	6.19939e-05	-1.16611
PF09681.9	N-terminal phage replisome organiser (Phage_rep_org_N)	0	0.000295132	6.33202e-05	#NAME?
PF07352.11	Bacteriophage Mu Gam like protein	0	0.000294894	6.37797e-05	#NAME?
PF13481.5	AAA domain	1.73765e-05	0.000327495	6.45055e-05	-2.93635
PF04545.15	Sigma-70, region 4	0	0.000293407	6.67289e-05	#NAME?
PF01139.16	tRNA-splicing ligase RtcB	8.68825e-05	0.000436303	9.13715e-05	-1.61378
PF00959.18	Phage lysozyme	5.21295e-05	0.000377408	9.27373e-05	-1.97959
PF03496.13	ADP-ribosyltransferase exoenzyme	0	0.000278832	0.000103985	#NAME?
PF01832.19	Mannosyl-glycoprotein endo-beta-N-acetylglucosaminidase	0.000191141	0.000592466	0.000109545	-1.13128
PF00210.23	Ferritin-like domain	0	0.000274727	0.000117848	#NAME?
PF08761.10	dUTPase	0	0.000272347	0.000126721	#NAME?
PF05225.15	helix-turn-helix, Psq domain	0	0.000268005	0.000144685	#NAME?
PF16476.4	Domain of unknown function (DUF5053)	0	0.000265684	0.000155311	#NAME?
PF05037.12	Protein of unknown function (DUF669)	0	0.000260866	0.00017996	#NAME?
PF13306.5	Leucine rich repeats (6 copies)	5.21295e-05	0.000351767	0.000198633	-1.90924
PF06941.11	5' nucleotidase, deoxy (Pyrimidine), cytosolic type C protein (NT5C)	0	0.000253905	0.000222689	#NAME?
PF12961.6	Domain of Unknown Function with PDB structure (DUF3850)	0	0.000251883	0.000236926	#NAME?
PF10979.7	Protein of unknown function (DUF2786)	0	0.000251645	0.00023866	#NAME?
PF04383.12	KilA-N domain	0.000104259	0.000430414	0.00024271	-1.41787
PF07659.10	Domain of Unknown Function (DUF1599)	0	0.000250574	0.000246623	#NAME?
PF08241.11	Methyltransferase domain	0	0.000249741	0.000253001	#NAME?
PF12236.7	Bacteriophage head to tail connecting protein	0	0.00024754	0.000270669	#NAME?
PF07508.12	Recombinase	0	0.000247064	0.00027465	#NAME?
PF09355.9	Phage protein Gp19/Gp15/Gp42	0	0.000246053	0.000283306	#NAME?
PF04327.11	Cysteine protease Prp	0	0.000245041	0.000292237	#NAME?
PF17482.1	Phage tail sheath C-terminal domain	0	0.000243911	0.000302555	#NAME?
PF01051.20	Initiator Replication protein	0	0.000241174	0.000329082	#NAME?
PF07728.13	AAA domain (dynein-related subfamily)	1.73765e-05	0.000272942	0.000337768	-2.75414
PF09693.9	Phage uncharacterised protein (Phage_XkdX)	0.000920954	0.000558734	0.000345501	0.499736
PF10552.8	ORF6C domain	0	0.000237902	0.000363896	#NAME?
PF13856.5	ATP-binding sugar transporter from pro-phage	0	0.00023707	0.000373336	#NAME?
PF14550.5	Putative phage serine protease XkdF	0	0.000236772	0.000376767	#NAME?
PF14239.5	RRXRR protein	0	0.000236356	0.000381624	#NAME?
PF00625.20	Guanylate kinase	1.73765e-05	0.000268064	0.000391958	-2.73611
PF03167.18	Uracil DNA glycosylase superfamily	0	0.000234868	0.000399491	#NAME?
PF05970.13	PIF1-like helicase	0	0.000234333	0.000406127	#NAME?
PF14528.5	LAGLIDADG-like domain	0	0.000234154	0.000408364	#NAME?
PF13353.5	4Fe-4S single cluster domain	0.000278024	0.000662486	0.000464045	-0.868292
PF00383.22	Cytidine and deoxycytidylate deaminase zinc-binding region	0	0.000229395	0.000472823	#NAME?
PF07498.11	Rho termination factor, N-terminal domain	1.73765e-05	0.000261163	0.000483902	-2.71003
PF09414.9	RNA ligase	1.73765e-05	0.000260985	0.000486549	-2.70934
PF05063.13	MT-A70	0	0.000227849	0.00049591	#NAME?
PF11325.7	Domain of unknown function (DUF3127)	8.68825e-05	0.000375801	0.000526851	-1.4645
PF11860.7	N-acetylmuramidase	0	0.000224874	0.000543555	#NAME?
PF10123.8	Mu-like prophage I protein	0	0.000224279	0.000553624	#NAME?
PF12224.7	Putative amidoligase enzyme	0	0.000223089	0.000574332	#NAME?
PF03235.13	Protein of unknown function DUF262	1.73765e-05	0.000254738	0.000588952	-2.68512
PF05183.11	RNA dependent RNA polymerase	0	0.000220531	0.00062154	#NAME?
PF00293.27	NUDIX domain	0	0.000220293	0.000626126	#NAME?
PF01471.17	Putative peptidoglycan binding domain	1.73765e-05	0.000252002	0.000640407	-2.67432
PF13676.5	TIR domain	0	0.000219282	0.000646	#NAME?
PF13274.5	Protein of unknown function (DUF4065)	0	0.000218211	0.000667738	#NAME?
PF04095.15	Nicotinate phosphoribosyltransferase (NAPRTase) family	0	0.000216605	0.000701738	#NAME?
PF10124.8	Mu-like prophage major head subunit gpT	0	0.000216129	0.000712144	#NAME?
PF13240.5	zinc-ribbon domain	0	0.00021595	0.000716086	#NAME?
PF05635.10	23S rRNA-intervening sequence protein	0.00100784	0.000641248	0.000718925	0.452146
PF06048.10	Domain of unknown function (DUF927)	0	0.000214523	0.000748428	#NAME?
PF07261.10	Replication initiation and membrane attachment	1.73765e-05	0.000246291	0.000762853	-2.65139
PF09684.9	Phage tail protein (Tail_P2_I)	0.000243271	0.00059199	0.000805421	-0.889313
PF02075.16	Crossover junction endodeoxyribonuclease RuvC	0	0.000211489	0.000822139	#NAME?
PF17427.1	Phage Single-stranded DNA-binding protein	0	0.000209525	0.0008737	#NAME?
PF13394.5	4Fe-4S single cluster domain	0	0.000209347	0.000878547	#NAME?
PF02924.13	Bacteriophage lambda head decoration protein D	0	0.000208336	0.000906528	#NAME?
PF10127.8	Predicted nucleotidyltransferase	0	0.000207562	0.000928531	#NAME?
PF03747.13	ADP-ribosylglycohydrolase	8.68825e-05	0.000355158	0.000955827	-1.40801
PF04002.14	RadC-like JAB domain	1.73765e-05	0.000234214	0.00110521	-2.60112
PF00085.19	Thioredoxin	0	0.00019965	0.00118715	#NAME?
PF12850.6	Calcineurin-like phosphoesterase superfamily domain	0	0.000198698	0.00122282	#NAME?
PF04011.11	LemA family	0	0.000196913	0.00129265	#NAME?
PF14058.5	PcfK-like protein	0	0.000195724	0.00134143	#NAME?
PF00583.24	Acetyltransferase (GNAT) family	1.73765e-05	0.000226718	0.00139193	-2.56859
PF07460.10	NUMOD3 motif (2 copies)	0	0.000194534	0.00139207	#NAME?
PF09479.9	Listeria-Bacteroides repeat domain (List_Bact_rpt)	3.4753e-05	0.000255452	0.00146575	-1.99477
PF05838.11	Glycosyl hydrolase 108	0.000139012	0.000419348	0.00146874	-1.10414
PF08346.11	AntA/AntB antirepressor	0	0.000192809	0.00146896	#NAME?
PF12989.6	Domain of unknown function, B. Theta Gene description (DUF3873)	0	0.000190726	0.00156751	#NAME?
PF10387.8	Protein of unknown function (DUF2442)	0	0.000189775	0.00161476	#NAME?
PF10758.8	Protein of unknown function (DUF2586)	0	0.000188168	0.00169779	#NAME?
PF00857.19	Isochorismatase family	0	0.000187098	0.00175554	#NAME?
PF12083.7	Domain of unknown function (DUF3560)	0	0.000186562	0.00178515	#NAME?
PF01797.15	Transposase IS200 like	0	0.000184777	0.00188757	#NAME?
PF11443.7	Domain of unknown function (DUF2828)	0	0.00018442	0.00190875	#NAME?
PF08279.11	HTH domain	0	0.000184004	0.00193378	#NAME?
PF11672.7	zinc-finger-containing domain	1.73765e-05	0.000214582	0.00202407	-2.51357
PF11651.7	P22 coat protein - gene protein 5	1.73765e-05	0.00021369	0.00208067	-2.50941
PF07866.10	Protein of unknown function (DUF1653)	1.73765e-05	0.000212678	0.00214676	-2.50466
PF13472.5	GDSL-like Lipase/Acylhydrolase family	1.73765e-05	0.00021137	0.00223543	-2.49849
PF09956.8	Uncharacterized conserved protein (DUF2190)	0	0.000179245	0.0022445	#NAME?
PF01076.18	Plasmid recombination enzyme	0	0.000179126	0.00225288	#NAME?
PF02540.16	NAD synthase	0	0.000178352	0.00230817	#NAME?
PF06763.10	Prophage minor tail protein Z (GPZ)	1.73765e-05	0.000208514	0.00244197	-2.48489
PF00266.18	Aminotransferase class-V	0	0.000175735	0.00250569	#NAME?
PF02562.15	PhoH-like protein	3.4753e-05	0.000235939	0.00265128	-1.91531
PF02732.14	ERCC4 domain	0	0.000172284	0.00279253	#NAME?
PF13711.5	Domain of unknown function (DUF4160)	0	0.000172106	0.00280825	#NAME?
PF07505.10	Protein of unknown function (DUF5131)	0	0.000168834	0.00311274	#NAME?
PF14090.5	Helix-turn-helix domain	0	0.000168715	0.00312442	#NAME?
PF00899.20	ThiF family	0	0.000167942	0.00320146	#NAME?
PF08813.10	Phage tail tube protein, TTP	0	0.00016699	0.00329892	#NAME?
PF07484.11	Phage Tail Collar Domain	0.000191141	0.000463669	0.00330716	-0.886157
PF13412.5	Winged helix-turn-helix DNA-binding	0	0.000166276	0.00337399	#NAME?
PF08401.10	Domain of unknown function (DUF1738)	0	0.000165978	0.00340578	#NAME?
PF01743.19	Poly A polymerase head domain	0	0.000165681	0.00343787	#NAME?
PF01661.20	Macro domain	1.73765e-05	0.000195724	0.00363128	-2.42159
PF17236.1	Family of unknown function (DUF5309)	3.4753e-05	0.000222316	0.00401456	-1.85583
PF13245.5	AAA domain	0	0.000157888	0.00439772	#NAME?
PF09639.9	YjcQ protein	0	0.000156579	0.00458383	#NAME?
PF02796.14	Helix-turn-helix domain of resolvase	0	0.000156281	0.00462724	#NAME?
PF08765.10	Mor transcription activator family	0	0.000155806	0.00469756	#NAME?
PF13588.5	Type I restriction enzyme R protein N terminus (HSDR_N)	0	0.000155806	0.00469756	#NAME?
PF04446.11	tRNAHis guanylyltransferase	0	0.000155032	0.00481415	#NAME?
PF10543.8	ORF6N domain	0	0.000153842	0.00499931	#NAME?
PF01469.17	Pentapeptide repeats (8 copies)	0	0.000153247	0.00509459	#NAME?
PF01402.20	Ribbon-helix-helix protein, copG family	3.4753e-05	0.000214225	0.00513861	-1.81876
PF08299.10	Bacterial dnaA protein helix-turn-helix	0	0.000152593	0.00520153	#NAME?
PF07453.12	NUMOD1 domain	0	0.000151344	0.00541208	#NAME?
PF01467.25	Cytidylyltransferase-like	0	0.000150987	0.00547382	#NAME?
PF05382.12	Bacteriophage peptidoglycan hydrolase	0	0.000148548	0.00591534	#NAME?
PF11985.7	Protein of unknown function (DUF3486)	0	0.000148012	0.00601702	#NAME?
PF05339.10	Protein of unknown function (DUF739)	1.73765e-05	0.000178828	0.00614959	-2.33131
PF14279.5	HNH endonuclease	0	0.000145038	0.00661523	#NAME?
PF08645.10	Polynucleotide kinase 3 phosphatase	0	0.00014474	0.0066783	#NAME?
PF02867.14	Ribonucleotide reductase, barrel domain	3.4753e-05	0.000204826	0.00684848	-1.77389
PF13177.5	DNA polymerase III, delta subunit	0	0.000142301	0.0072191	#NAME?
PF08708.10	Primase C terminal 1 (PriCT-1)	0	0.000142182	0.0072466	#NAME?
PF13175.5	AAA ATPase domain	0	0.000141825	0.00732973	#NAME?
PF14301.5	Domain of unknown function (DUF4376)	5.21295e-05	0.000229931	0.00748964	-1.48405
PF04630.11	Phage tail tube protein	0	0.000140754	0.007585	#NAME?
PF02305.16	Capsid protein (F protein)	0	0.00014016	0.00773072	#NAME?
PF08769.10	Sporulation initiation factor Spo0A C terminal	0	0.000138494	0.00815414	#NAME?
PF14192.5	Domain of unknown function (DUF4314)	0	0.000138077	0.00826364	#NAME?
PF13022.5	Helix-turn-helix of insertion element transposase	1.73765e-05	0.00016925	0.00830255	-2.27626
PF16478.4	Domain of unknown function (DUF5055)	1.73765e-05	0.00016812	0.00860263	-2.26956
PF01242.18	6-pyruvoyl tetrahydropterin synthase	0	0.000136412	0.0087169	#NAME?
PF09674.9	Protein of unknown function (DUF2400)	6.9506e-05	0.000251109	0.00888778	-1.28448
PF02592.14	Putative vitamin uptake transporter	0	0.000135638	0.0089359	#NAME?
PF17288.1	Terminase RNAseH like domain	0	0.000135222	0.00905614	#NAME?
PF09907.8	HigB_toxin, RelE-like toxic component of a toxin-antitoxin system	0	0.000134984	0.00912559	#NAME?
PF13555.5	P-loop containing region of AAA domain	1.73765e-05	0.000165621	0.00930559	-2.25459
PF02661.17	Fic/DOC family	0	0.000133259	0.00964567	#NAME?
PF14890.5	Intein splicing domain	0	0.000132842	0.00977568	#NAME?
PF05016.14	ParE toxin of type II toxin-antitoxin system, parDE	0	0.000131771	0.0101183	#NAME?
PF09424.9	Yqey-like protein	0	0.000131355	0.0102548	#NAME?
PF01227.21	GTP cyclohydrolase I	0	0.000130701	0.0104732	#NAME?
PF00550.24	Phosphopantetheine attachment site	0	0.000130641	0.0104933	#NAME?
PF00593.23	TonB dependent receptor	0	0.000129689	0.0108201	#NAME?
PF00665.25	Integrase core domain	3.4753e-05	0.000189656	0.0108994	-1.69694
PF05154.15	TM2 domain	0	0.000127131	0.011751	#NAME?
PF06908.10	Protein of unknown function (DUF1273)	0	0.000126655	0.0119331	#NAME?
PF05254.11	Uncharacterised protein family (UPF0203)	0	0.000125465	0.0124009	#NAME?
PF08719.10	Domain of unknown function (DUF1768)	0	0.00012487	0.0126419	#NAME?
PF01580.17	FtsK/SpoIIIE family	1.73765e-05	0.000155092	0.01297	-2.1889
PF16784.4	Putative HNHc nuclease	1.73765e-05	0.000154616	0.0131666	-2.18582
PF15919.4	HicB_like antitoxin of bacterial toxin-antitoxin system	0	0.000122074	0.0138403	#NAME?
PF09374.9	Predicted Peptidoglycan domain	1.73765e-05	0.000152831	0.0139314	-2.17421
PF06378.10	Protein of unknown function (DUF1071)	0	0.000121361	0.0141645	#NAME?
PF17318.1	Family of unknown function (DUF5361)	0	0.000121301	0.0141919	#NAME?
PF06508.12	Queuosine biosynthesis protein QueC	0	0.000121063	0.0143019	#NAME?
PF04203.12	Sortase family	1.73765e-05	0.00015176	0.0144117	-2.16718
PF17212.2	Tail tubular protein	0	0.000119992	0.014808	#NAME?
PF02463.18	RecF/RecN/SMC N terminal domain	0	0.000119397	0.015097	#NAME?
PF00691.19	OmpA family	0	0.000119278	0.0151555	#NAME?
PF13550.5	Putative phage tail protein	0	0.00011797	0.0158146	#NAME?
PF01131.19	DNA topoisomerase	0	0.000117791	0.0159067	#NAME?
PF02643.14	Uncharacterized ACR, COG1430	0	0.000117256	0.0161865	#NAME?
PF01032.17	FecCD transport family	0	0.000116899	0.0163758	#NAME?
PF12363.7	Phage tail assembly chaperone protein, TAC	0	0.00011672	0.0164712	#NAME?
PF05772.11	NinB protein	0	0.00011672	0.0164712	#NAME?
PF06131.10	Schizosaccharomyces pombe repeat of unknown function (DUF963)	1.73765e-05	5.94905e-07	0.0167904	3.37447
PF09035.9	Excisionase from transposon Tn916	0	0.000115649	0.0170564	#NAME?
PF01370.20	NAD dependent epimerase/dehydratase family	0	0.00011559	0.0170895	#NAME?
PF07716.14	Basic region leucine zipper	6.9506e-05	1.82636e-05	0.0177071	1.3365
PF14717.5	Domain of unknown function (DUF4465)	0	0.000112437	0.0189434	#NAME?
PF06252.11	Protein of unknown function (DUF1018)	0	0.000111307	0.0196574	#NAME?
PF14743.5	DNA ligase OB-like domain	0	0.000111128	0.0197727	#NAME?
PF14020.5	Protein of unknown function (DUF4236)	0	0.00011089	0.0199274	#NAME?
PF02882.18	Tetrahydrofolate dehydrogenase/cyclohydrolase, NAD(P)-binding domain	0	0.000110712	0.0200443	#NAME?
PF02767.15	DNA polymerase III beta subunit, central domain	0	0.000109046	0.0211699	#NAME?
PF03161.12	LAGLIDADG DNA endonuclease family	0	0.000108987	0.0212112	#NAME?
PF01726.15	LexA DNA binding domain	0	0.000107856	0.0220136	#NAME?
PF16820.4	PKD-like domain	0	0.000107202	0.0224923	#NAME?
PF05954.10	Phage late control gene D protein (GPD)	1.73765e-05	0.000137542	0.0226474	-2.06881
PF05096.11	Glutamine cyclotransferase	0	0.000106964	0.0226691	#NAME?
PF01497.17	Periplasmic binding protein	0	0.000106547	0.0229819	#NAME?
PF01030.23	Receptor L domain	0	0.00010625	0.023208	#NAME?
PF00204.24	DNA gyrase B	0	0.000104941	0.0242306	#NAME?
PF04480.11	Protein of unknown function (DUF559)	0	0.000104882	0.0242782	#NAME?
PF00226.30	DnaJ domain	0	0.000104406	0.0246623	#NAME?
PF09511.9	RNA ligase	0	0.000104287	0.0247593	#NAME?
PF02943.14	Ferredoxin thioredoxin reductase catalytic beta chain	0	0.000101074	0.0275331	#NAME?
PF07022.12	Bacteriophage CI repressor helix-turn-helix domain	0	9.96465e-05	0.0288674	#NAME?
PF10263.8	SprT-like family	1.73765e-05	0.000129213	0.0295656	-2.00635
PF09524.9	Conserved phage C-terminus (Phg_2220_C)	0	9.78618e-05	0.0306301	#NAME?
PF05100.11	Phage minor tail protein L	0	9.76834e-05	0.0308124	#NAME?
PF00182.18	Chitinase class I	0	9.76834e-05	0.0308124	#NAME?
PF15644.5	Papain fold toxin 1, glutamine deamidase	1.73765e-05	0.000127488	0.0312498	-1.9929
PF01527.19	Transposase	0	9.7029e-05	0.0314905	#NAME?
PF04275.13	Phosphomevalonate kinase	0	9.67315e-05	0.0318038	#NAME?
PF10711.8	Hypothetical protein (DUF2513)	0	9.61961e-05	0.0323761	#NAME?
PF00132.23	Bacterial transferase hexapeptide (six repeats)	0	9.57202e-05	0.0328937	#NAME?
PF07037.10	Putative transcription regulator (DUF1323)	0	9.54822e-05	0.0331557	#NAME?
PF14190.5	Domain of unknown function (DUF4313)	0	9.53632e-05	0.0332875	#NAME?
PF01719.16	Plasmid replication protein	0	9.53037e-05	0.0333536	#NAME?
PF00112.22	Papain family cysteine protease	0	9.53037e-05	0.0333536	#NAME?
PF04513.11	Baculovirus polyhedron envelope protein, PEP, C terminus	1.73765e-05	0.000125227	0.0336061	-1.97501
PF00709.20	Adenylosuccinate synthetase	0	9.50063e-05	0.0336862	#NAME?
PF00136.20	DNA polymerase family B	0.000104259	0.000252716	0.0350743	-0.885386
PF04014.17	Antidote-toxin recognition MazE, bacterial antitoxin	0	9.3519e-05	0.0354019	#NAME?
PF02915.16	Rubrerythrin	0	9.31621e-05	0.035827	#NAME?
PF04343.12	Protein of unknown function, DUF488	0	9.22102e-05	0.0369869	#NAME?
PF00118.23	TCP-1/cpn60 chaperonin family	0	9.19723e-05	0.0372829	#NAME?
PF03692.14	Putative zinc- or iron-chelating domain	0	9.17938e-05	0.0375065	#NAME?
PF01368.19	DHH family	3.4753e-05	0.000149143	0.0379788	-1.45664
PF09299.10	Mu transposase, C-terminal	0	9.11394e-05	0.0383385	#NAME?
PF02371.15	Transposase IS116/IS110/IS902 family	0	9.07825e-05	0.0388005	#NAME?
PF12686.6	Protein of unknown function (DUF3800)	0	9.05445e-05	0.0391116	#NAME?
PF07852.10	Protein of unknown function (DUF1642)	0	9.0485e-05	0.0391898	#NAME?
PF00462.23	Glutaredoxin	0	8.99496e-05	0.039901	#NAME?
PF04218.12	CENP-B N-terminal DNA-binding domain	0	8.98306e-05	0.0400608	#NAME?
PF09250.10	Bifunctional DNA primase/polymerase, N-terminal	0	8.93547e-05	0.040707	#NAME?
PF00847.19	AP2 domain	1.73765e-05	0.000118327	0.0419869	-1.91833
PF01936.17	NYN domain	0	8.83433e-05	0.0421164	#NAME?
PF00156.26	Phosphoribosyl transferase domain	1.73765e-05	0.000116542	0.044484	-1.90313
PF13650.5	Aspartyl protease	0	8.59042e-05	0.0457293	#NAME?
PF09851.8	Short C-terminal domain	0	8.51904e-05	0.046847	#NAME?
PF07859.12	alpha/beta hydrolase fold	0	8.44765e-05	0.0479934	#NAME?
PF11611.7	Domain of unknown function (DUF4352)	0	8.4179e-05	0.0484796	#NAME?
PF00092.27	von Willebrand factor type A domain	0	8.41195e-05	0.0485775	#NAME?
PF06414.11	Zeta toxin	0	8.40005e-05	0.0487739	#NAME?
PF07724.13	AAA domain (Cdc48 subfamily)	0	8.37626e-05	0.0491691	#NAME?
PF13708.5	Domain of unknown function (DUF4942)	0	8.34056e-05	0.0497683	#NAME?
PF13649.5	Methyltransferase domain	1.73765e-05	0.000113032	0.0498486	-1.87255
PF12691.6	Minor capsid protein from bacteriophage	1.73765e-05	0.000112496	0.0507235	-1.8678
PF11554.7	Protein of unknown function (DUF3232)	0	8.21563e-05	0.0519264	#NAME?
PF13539.5	D-alanyl-D-alanine carboxypeptidase	0	8.18589e-05	0.0524545	#NAME?
PF12206.7	Domain of unknown function (DUF3599)	0	8.1145e-05	0.0537453	#NAME?
PF11436.7	Protein of unknown function (DUF3199)	0	8.08475e-05	0.0542929	#NAME?
PF04471.11	Restriction endonuclease	3.4753e-05	0.000136709	0.0558387	-1.36959
PF12708.6	Pectate lyase superfamily protein	1.73765e-05	0.000109165	0.0565327	-1.83774
PF05939.12	Phage minor tail protein	0	7.93603e-05	0.0571204	#NAME?
PF02342.17	TerD domain	1.73765e-05	0.000108749	0.0573054	-1.83392
PF04397.14	LytTr DNA-binding domain	0	7.92413e-05	0.0573532	#NAME?
PF12869.6	tRNA_anti-like	0	7.91223e-05	0.057587	#NAME?
PF00535.25	Glycosyl transferase family 2	1.73765e-05	0.000108154	0.0584281	-1.82843
PF02534.13	Type IV secretory system Conjugative DNA transfer	0	7.85274e-05	0.0587711	#NAME?
PF00712.18	DNA polymerase III beta subunit, N-terminal domain	0	7.8111e-05	0.0596152	#NAME?
PF02518.25	Histidine kinase-, DNA gyrase B-, and HSP90-like ATPase	0	7.7873e-05	0.0601033	#NAME?
PF12964.6	Protein of unknown function (DUF3853)	0	7.71591e-05	0.061593	#NAME?
PF02773.15	S-adenosylmethionine synthetase, C-terminal domain	0	7.68617e-05	0.0622251	#NAME?
PF12773.6	Double zinc ribbon	0	7.64453e-05	0.0631217	#NAME?
PF00438.19	S-adenosylmethionine synthetase, N-terminal domain	0	7.62668e-05	0.0635101	#NAME?
PF00381.18	PTS HPr component phosphorylation site	0	7.62668e-05	0.0635101	#NAME?
PF02272.18	DHHA1 domain	0	7.59693e-05	0.064163	#NAME?
PF17338.1	Gene 88 protein	0	7.53744e-05	0.0654903	#NAME?
PF10686.8	Protein of unknown function (DUF2493)	0	7.5196e-05	0.0658941	#NAME?
PF01503.16	Phosphoribosyl-ATP pyrophosphohydrolase	0	7.44226e-05	0.0676746	#NAME?
PF12810.6	Glycine rich protein	0	7.40061e-05	0.0686544	#NAME?
PF13643.5	Domain of unknown function (DUF4145)	0	7.37682e-05	0.069221	#NAME?
PF00186.18	Dihydrofolate reductase	0	7.34112e-05	0.0700802	#NAME?
PF03906.13	Phage T7 tail fibre protein	0	7.23404e-05	0.0727263	#NAME?
PF14206.5	Cysteine-rich CPCC	0	7.21619e-05	0.0731775	#NAME?
PF05698.13	Bacterial trigger factor protein (TF) C-terminus	5.21295e-05	1.47536e-05	0.07522	1.26224
PF08040.10	MNLL subunit	1.73765e-05	1.01134e-06	0.0762619	2.84384
PF07275.10	Antirestriction protein (ArdA)	0	7.09721e-05	0.0762627	#NAME?
PF01653.17	NAD-dependent DNA ligase adenylation domain	0.000260647	0.000420955	0.0765727	-0.479356
PF16467.4	Domain of unknown function (DUF5048)	1.73765e-05	9.96465e-05	0.0772024	-1.74651
PF10996.7	Beta-Casp domain	0	7.05557e-05	0.0773749	#NAME?
PF16429.4	Domain of unknown function (DUF5026)	1.73765e-05	9.91706e-05	0.0784205	-1.74172
PF13151.5	Protein of unknown function (DUF3990)	0	6.97823e-05	0.0794864	#NAME?
PF04098.14	Rad52/22 family double-strand break repair protein	3.4753e-05	0.000124989	0.0803823	-1.27996
PF08822.10	Protein of unknown function (DUF1804)	0	6.93064e-05	0.0808162	#NAME?
PF13489.5	Methyltransferase domain	0	6.81761e-05	0.0840704	#NAME?
PF00072.23	Response regulator receiver domain	0	6.77596e-05	0.0853043	#NAME?
PF01816.16	Leucine rich repeat variant	0	6.72242e-05	0.0869192	#NAME?
PF13248.5	zinc-ribbon domain	0	6.71053e-05	0.0872825	#NAME?
PF10665.8	Minor capsid protein	0	6.69863e-05	0.0876474	#NAME?
PF11300.7	Protein of unknown function (DUF3102)	0	6.65103e-05	0.0891235	#NAME?
PF08843.10	Nucleotidyl transferase AbiEii toxin, Type IV TA system	0	6.63319e-05	0.0896838	#NAME?
PF00395.19	S-layer homology domain	0	6.62129e-05	0.0900595	#NAME?
PF10609.8	NUBPL iron-transfer P-loop NTPase	0	6.57965e-05	0.0913876	#NAME?
PF03118.14	Bacterial RNA polymerase, alpha chain C terminal domain	0	6.56775e-05	0.0917709	#NAME?
PF10547.8	P22_AR N-terminal domain	0	6.48446e-05	0.0945026	#NAME?
PF16729.4	Domain of unknown function (DUF5067)	0	6.47256e-05	0.0948999	#NAME?
PF07902.10	gp58-like protein	0	6.45472e-05	0.0954993	#NAME?
PF04434.16	SWIM zinc finger	0	6.43687e-05	0.0961027	#NAME?
PF13455.5	Meiotically up-regulated gene 113	0	6.43092e-05	0.0963047	#NAME?
PF13538.5	UvrD-like helicase C-terminal domain	0	6.38928e-05	0.0977318	#NAME?
PF07602.10	Protein of unknown function (DUF1565)	1.73765e-05	1.13032e-06	0.0977911	2.73262
PF05534.11	HicB family	1.73765e-05	9.23887e-05	0.0981045	-1.67089
PF07693.13	KAP family P-loop domain	0	6.37143e-05	0.0983503	#NAME?
PF13361.5	UvrD-like helicase C-terminal domain	0	6.37143e-05	0.0983503	#NAME?
PF14730.5	Domain of unknown function (DUF4468) with TBP-like fold	0	6.28814e-05	0.101293	#NAME?
PF02811.18	PHP domain	0	6.16321e-05	0.105886	#NAME?
PF01870.17	Archaeal holliday junction resolvase (hjc)	1.73765e-05	8.99496e-05	0.106377	-1.64413
PF11171.7	Protein of unknown function (DUF2958)	0	6.13347e-05	0.107012	#NAME?
PF08902.10	Domain of unknown function (DUF1848)	0	6.11562e-05	0.107694	#NAME?
PF14199.5	Domain of unknown function (DUF4317)	0	6.09182e-05	0.108611	#NAME?
PF04026.11	SpoVG	0	6.08588e-05	0.108841	#NAME?
PF13230.5	Glutamine amidotransferases class-II	0	6.05613e-05	0.110002	#NAME?
PF04688.12	SPP1 phage holin	0.000121635	0.000231775	0.11029	-0.644738
PF05367.10	Phage endonuclease I	0	6.02044e-05	0.111412	#NAME?
PF05396.10	Phage T7 capsid assembly protein	0	5.97879e-05	0.113082	#NAME?
PF04531.12	Bacteriophage holin	0.000173765	0.000296084	0.113553	-0.53294
PF00940.18	DNA-dependent RNA polymerase	0	5.96095e-05	0.113805	#NAME?
PF03703.13	Bacterial PH domain	0	5.955e-05	0.114048	#NAME?
PF03420.12	Prohead core protein serine protease	0	5.9431e-05	0.114534	#NAME?
PF02357.18	Transcription termination factor nusG	0	5.9431e-05	0.114534	#NAME?
PF12873.6	Domain of unknown function (DUF3825)	0	5.9312e-05	0.115023	#NAME?
PF14213.5	STAS-like domain of unknown function (DUF4325)	0	5.85981e-05	0.118003	#NAME?
PF03288.15	Poxvirus D5 protein-like	0	5.82412e-05	0.119525	#NAME?
PF06094.11	Gamma-glutamyl cyclotransferase, AIG2-like	0	5.80032e-05	0.120551	#NAME?
PF10021.8	Uncharacterized protein conserved in bacteria (DUF2263)	0	5.78842e-05	0.121067	#NAME?
PF13238.5	AAA domain	0	5.78247e-05	0.121327	#NAME?
PF08230.10	CW_7 repeat	0.000225894	0.000356288	0.122346	-0.455673
PF05731.10	TROVE domain	0	5.75273e-05	0.122632	#NAME?
PF06791.12	Prophage tail length tape measure protein	0	5.74678e-05	0.122895	#NAME?
PF16778.4	Phage tail assembly chaperone protein	1.73765e-05	8.55473e-05	0.123185	-1.59395
PF01129.17	NAD:arginine ADP-ribosyltransferase	1.73765e-05	8.54283e-05	0.123675	-1.59256
PF16475.4	Domain of unknown function (DUF5052)	1.73765e-05	8.51904e-05	0.124663	-1.58977
PF13673.6	Acetyltransferase (GNAT) domain	0	5.70514e-05	0.124752	#NAME?
PF15542.5	Bacterial toxin 50	0	5.69919e-05	0.12502	#NAME?
PF03432.13	Relaxase/Mobilisation nuclease domain	0	5.68729e-05	0.125557	#NAME?
PF03245.12	Bacteriophage Rz lysis protein	0	5.64565e-05	0.127458	#NAME?
PF13328.5	HD domain	0	5.6278e-05	0.128282	#NAME?
PF07105.10	Protein of unknown function (DUF1367)	1.73765e-05	8.39411e-05	0.129984	-1.575
PF00069.24	Protein kinase domain	0	5.55046e-05	0.131922	#NAME?
PF05015.12	RelE-like toxin of type II toxin-antitoxin system HigB	0	5.53856e-05	0.132492	#NAME?
PF14659.5	Phage integrase, N-terminal SAM-like domain	0	5.49692e-05	0.134508	#NAME?
PF00313.21	'Cold-shock' DNA-binding domain	0	5.49097e-05	0.134799	#NAME?
PF03869.13	Arc-like DNA binding domain	0	5.46717e-05	0.135968	#NAME?
PF01420.18	Type I restriction modification DNA specificity domain	0	5.46123e-05	0.136262	#NAME?
PF12696.6	TraM recognition site of TraD and TraG	0	5.41958e-05	0.138341	#NAME?
PF08275.10	DNA primase catalytic core, N-terminal domain	1.73765e-05	8.13235e-05	0.141911	-1.54332
PF02638.14	Glycosyl hydrolase-like 10	1.73765e-05	1.36828e-06	0.143296	2.54156
PF14266.5	Putative component of 'biosynthetic module'	1.73765e-05	1.36828e-06	0.143296	2.54156
PF13780.5	Domain of unknown function (DUF4176)	0	5.3006e-05	0.144474	#NAME?
PF10546.8	P63C domain	0	5.26491e-05	0.146371	#NAME?
PF09675.9	Chlamydia-phage Chp2 scaffold (Chlamy_scaf)	0	5.24706e-05	0.14733	#NAME?
PF04717.11	Type VI secretion system, phage-baseplate injector	0	5.24111e-05	0.147652	#NAME?
PF00270.28	DEAD/DEAH box helicase	0	5.24111e-05	0.147652	#NAME?
PF13518.5	Helix-turn-helix domain	0	5.22921e-05	0.148296	#NAME?
PF07804.11	HipA-like C-terminal domain	1.73765e-05	7.98957e-05	0.148891	-1.5256
PF04221.11	RelB antitoxin	0	5.17567e-05	0.151236	#NAME?
PF03382.13	Mycoplasma protein of unknown function, DUF285	0.000191141	0.000117494	0.151831	0.486629
PF08797.10	HIRAN domain	0	5.13998e-05	0.153232	#NAME?
PF13411.5	MerR HTH family regulatory protein	0	5.12213e-05	0.15424	#NAME?
PF05043.12	Mga helix-turn-helix domain	0	5.11618e-05	0.154578	#NAME?
PF11750.7	Protein of unknown function (DUF3307)	0	5.08049e-05	0.156622	#NAME?
PF00291.24	Pyridoxal-phosphate dependent enzyme	0	5.06859e-05	0.15731	#NAME?
PF06970.10	Replication initiator protein A (RepA) N-terminus	0	5.06264e-05	0.157655	#NAME?
PF00528.21	Binding-protein-dependent transport system inner membrane component	0	5.05669e-05	0.158002	#NAME?
PF05014.14	Nucleoside 2-deoxyribosyltransferase	0	5.05074e-05	0.158349	#NAME?
PF16225.4	Domain of unknown function (DUF4884)	0	5.04479e-05	0.158696	#NAME?
PF02810.14	SEC-C motif	0	5.01505e-05	0.160448	#NAME?
PF12789.6	Phage tail repeat like	0	4.99125e-05	0.161865	#NAME?
PF05203.15	Hom_end-associated Hint	5.21295e-05	0.000126179	0.163214	-0.883973
PF01909.22	Nucleotidyltransferase domain	0	4.94961e-05	0.164377	#NAME?
PF09274.9	ParG	0	4.94961e-05	0.164377	#NAME?
[truncated: 5,098 more rows]
